# Supplementary material for: High-speed optical imaging with sCMOS pixel reassignment
Source: Nat Commun. 2024 May 30;15:4598. doi: 10.1038/s41467-024-48987-7 (PMC11139943; doi:10.1038/s41467-024-48987-7)
Supplement: Supplementary file 14 — Supplementary Software [file 41467_2024_48987_MOESM14_ESM.zip]

Archive with 41 entries (34 files):
- Supplementary Code/doc/
- Supplementary Code/doc/1.png
- Supplementary Code/doc/2.png
- Supplementary Code/doc/3.png
- Supplementary Code/doc/4.png
- Supplementary Code/doc/5.png
- Supplementary Code/doc/6.png
- Supplementary Code/doc/7.png
- Supplementary Code/Examples/
- Supplementary Code/Examples/Batch0001/
- Supplementary Code/Examples/Batch0001/grid(00000)_Processed.tif
- Supplementary Code/Examples/Batch0001/group7element5(00000)_Processed.tif
- Supplementary Code/Examples/Batch0001/log.txt
- Supplementary Code/Examples/Batch0001/star(00000)_Processed.tif
- Supplementary Code/Examples/Batch0001/Thumbs.db
- Supplementary Code/Examples/CAL/
- Supplementary Code/Examples/CAL/DARK(00000).tif
- Supplementary Code/Examples/CAL/LIGHT(00000).tif
- Supplementary Code/Examples/grid(00000).tif
- Supplementary Code/Examples/group7element5(00000).tif
- Supplementary Code/Examples/star(00000).tif
- Supplementary Code/Fiber Mappings/
- Supplementary Code/Fiber Mappings/IDX_bot_08102021.mat
- Supplementary Code/Fiber Mappings/IDX_top_08102021.mat
- Supplementary Code/formIdxMap.m
- Supplementary Code/getBackground.m
- Supplementary Code/getNormalization.m
- Supplementary Code/LICENSE
- Supplementary Code/Preview Scripts/
- Supplementary Code/Preview Scripts/TDD_display.m
- Supplementary Code/Preview Scripts/TDD_display_correction.m
- Supplementary Code/Preview Scripts/update_TDD_display.m
- Supplementary Code/Preview Scripts/update_TDD_display_correction.m
- Supplementary Code/processStack.m
- Supplementary Code/README.md
- Supplementary Code/release/
- Supplementary Code/release/TDD Processor.mlappinstall
- Supplementary Code/remapImageTDD.m
- Supplementary Code/remapStack.m
- Supplementary Code/TDD_Processor.mlapp
- Supplementary Code/writeTiff.m
