# Supplementary material for: High-speed optical imaging with sCMOS pixel reassignment
Source: Nat Commun. 2024 May 30;15:4598. doi: 10.1038/s41467-024-48987-7 (PMC11139943; doi:10.1038/s41467-024-48987-7)
Supplement: Supplementary file 14 — Supplementary Software [file 41467_2024_48987_MOESM14_ESM.zip › Supplementary Code/Examples/Batch0001/log.txt]

Processing Date: 05-May-2023
Top Index Reference File: C:\TDD\GitHub\TDD-Alignment\IDX_top_08102021.mat
Bottom Index Reference File: C:\TDD\GitHub\TDD-Alignment\IDX_bot_08102021.mat
Background Offset Image: D:\TDD\05052023_targets2\CAL\DARK(00000).tif
Normalization Bright Image: D:\TDD\05052023_targets2\CAL\LIGHT(00000).tif
Image Formation Method: 4x4 Sum
Processing Time (s): 33.5271
App Version: 2.2
