# Supplementary material for: High-speed optical imaging with sCMOS pixel reassignment
Source: Nat Commun. 2024 May 30;15:4598. doi: 10.1038/s41467-024-48987-7 (PMC11139943; doi:10.1038/s41467-024-48987-7)
Supplement: Supplementary file 14 — Supplementary Software [file 41467_2024_48987_MOESM14_ESM.zip › Supplementary Code/getBackground.m]

function [backgroundImage] = getBackground(bkgdRaw, idx_top, idx_bot, imgOutSize, fiberSize, offset, mode)


backgroundArr = zeros(size(bkgdRaw{1}));
for i = 1:length(bkgdRaw)
    backgroundArr = backgroundArr + double(remapImageTDD(bkgdRaw{i}, idx_top, idx_bot, imgOutSize, fiberSize, offset, mode))/length(bkgdRaw);
end

end
