# Supplementary material for: High-speed optical imaging with sCMOS pixel reassignment
Source: Nat Commun. 2024 May 30;15:4598. doi: 10.1038/s41467-024-48987-7 (PMC11139943; doi:10.1038/s41467-024-48987-7)
Supplement: Supplementary file 14 — Supplementary Software [file 41467_2024_48987_MOESM14_ESM.zip › Supplementary Code/getNormalization.m]

function [normArr] = getNormalization(matrixIn,maxPrc,minPrc)
%Produces intensity multiplication matrix to normalize light quantities
%Includes a thresold cutoff so values don't go to infinity

normtemp = matrixIn;
normtemp = normtemp - min(normtemp,[],'all');
normtemp = normtemp./prctile(normtemp(:),maxPrc);

minthresh = prctile(normtemp(:),minPrc);

normtemp(normtemp<minthresh) = minthresh;
normArr = 1./normtemp;

end
