# Supplementary material for: High-speed optical imaging with sCMOS pixel reassignment
Source: Nat Commun. 2024 May 30;15:4598. doi: 10.1038/s41467-024-48987-7 (PMC11139943; doi:10.1038/s41467-024-48987-7)
Supplement: Supplementary file 14 — Supplementary Software [file 41467_2024_48987_MOESM14_ESM.zip › Supplementary Code/remapStack.m]

function [imageProcessed] = remapStack(imageRaw, idx_top, idx_bot, imgSize, fiberSize, posOffset, mode)
%Performs TDD pixel remapping for a whole stack of frames

    remapFcn = @(im) remapImageTDD(im,idx_top,idx_bot,imgSize,fiberSize,posOffset,mode);
    
    
    temp = remapFcn(imageRaw{1});
    imageProcessed = zeros([size(temp),length(imageRaw)]);
    imageProcessed(:,:,1) = temp;
    
    for i = 2:length(imageRaw)
        imageProcessed(:,:,i) = remapFcn(imageRaw{i});
    end
    
end
