# Supplementary material for: High-speed optical imaging with sCMOS pixel reassignment
Source: Nat Commun. 2024 May 30;15:4598. doi: 10.1038/s41467-024-48987-7 (PMC11139943; doi:10.1038/s41467-024-48987-7)
Supplement: Supplementary file 14 — Supplementary Software [file 41467_2024_48987_MOESM14_ESM.zip › Supplementary Code/writeTiff.m]

function [] = writeTiff(fileName,folderName,data)
    fileNameOut = [folderName,fileName(1:end-4),'_Processed','.tif'];

    fTIF = Fast_Tiff_Write(fileNameOut,0.125,0);
    for i = 1:size(data,3)
        fTIF.WriteIMG(permute(data(:,:,i),[2,1,3]));
    end

    fTIF.close;
end
