# Supplementary material for: High-speed optical imaging with sCMOS pixel reassignment
Source: Nat Commun. 2024 May 30;15:4598. doi: 10.1038/s41467-024-48987-7 (PMC11139943; doi:10.1038/s41467-024-48987-7)
Supplement: Supplementary file 16 — Source Data [file 41467_2024_48987_MOESM16_ESM.xlsx]

## Sheet: Figure 1c (i)
Angle (deg)	Pixel Intensity (Digital Numbers)
46	62
46.5	60
47	63
47.5	68
48	74
48.5	82
49	91
49.5	101
50	113
50.5	126
51	147
51.5	162
52	170
52.5	171
53	164
53.5	151
54	131
54.5	111
55	95
55.5	86
56	77
56.5	67
57	60
57.5	69
58	80
58.5	93
59	109
59.5	127
60	0
			Peak1(Pixel Intensity)	y0	56.0494	2.92299
				xc	7.48457	0.0909
				w	3.55634	0.2039
				A	677.718	40.448
				sigma	1.77817	0.10195
				FWHM	4.18727	0.24008
				Height	152.05	7.0658
			Peak2(Pixel Intensity)	y0	56.0494	2.92299
				xc	17.4447	0.09332
				w	3.65872	0.20958
				A	688.815	41.2321
				sigma	1.82936	0.10479
				FWHM	4.30782	0.24676
				Height	150.215	6.98046
			Peak3(Pixel Intensity)	y0	56.0494	2.92299
				xc	29.9347	0.08593
				w	4.29237	0.19583
				A	950.773	46.271
				sigma	2.14619	0.09791
				FWHM	5.05388	0.23057
				Height	176.734	6.50982
			Peak4(Pixel Intensity)	y0	56.0494	2.92299
				xc	40.0182	0.09834
				w	3.29423	0.21757
				A	558.754	38.0395
				sigma	1.64712	0.10878
				FWHM	3.87866	0.25617
				Height	135.334	7.33135
			Peak5(Pixel Intensity)	y0	56.0494	2.92299
				xc	52.2397	0.13456
				w	4.1526	0.30998
				A	577.486	45.6903
				sigma	2.0763	0.15499
				FWHM	4.88932	0.36497
				Height	110.959	6.56518

## Sheet: Figure 1c (ii)
Distance (μm)	Pixel Intensity X direction (Digital Numbers)	Pixel Intensity Y direction (Digital Numbers)
9	27.231
10	7.268
11	4.008	14.628
12	12.546	9.099
13	21.822	17.993
14	68.806	109.432
15	225.281	203.191
16	87.547	52.19
17	25.629	19.318
18	10.152	6.127
19	8.208	4.447
20	2.678	3.558
21	12.602	16.634
22	11.282	7.235
23	14.331	8.704
24	34.765	15.864
25	116.3	59.081
26	203.068	193.897
27	58.145	103.551
28	42.378	23.907
29	8.283	9.913
30	8.291	8
31	39.796
32	15.013
33	6.497
34	23.393
35	38.529
36	179.341
37	116.926
38	23.489
39	24.852
						Fit X direction
							y0	y0	xc	xc	w	w	A	A	sigma	sigma	FWHM	FWHM	Height	Height	Statistics	Statistics
							Value	Standard Error	Value	Standard Error	Value	Standard Error	Value	Standard Error	Value	Standard Error	Value	Standard Error	Value	Standard Error	Reduced Chi-Sqr	Adj. R-Square
				1		Peak1(Pixel Intensity)	16.3138	1.96229	4.42661	0.05404	1.43297	0.1473	281.965	21.6455	0.71648	0.07365	1.68719	0.17343	157	12.4033	96.6017	0.97099
				2		Peak2(Pixel Intensity)	16.3138	1.96229	15.0625	0.04589	1.28196	0.06653	336.872	19.211	0.64098	0.03326	1.50939	0.07833	209.667	10.1101
				3		Peak3(Pixel Intensity)	16.3138	1.96229	25.7972	0.04786	1.42377	0.09082	343.37	20.4425	0.71189	0.04541	1.67636	0.10693	192.425	10.6128
				4		Peak4(Pixel Intensity)	16.3138	1.96229	36.304	0.04957	1.28049	0.11815	292.456	20.0077	0.64025	0.05908	1.50766	0.13911	182.232	13.2498
						Fit Y direction
							y0	y0	xc	xc	w	w	A	A	sigma	sigma	FWHM	FWHM	Height	Height	Statistics	Statistics
							Value	Standard Error	Value	Standard Error	Value	Standard Error	Value	Standard Error	Value	Standard Error	Value	Standard Error	Value	Standard Error	Reduced Chi-Sqr	Adj. R-Square
				1		Peak1(C)	10.4756	1.357	14.8046	0.02274	1.35739	0.04254	341.23	10.3891	0.67869	0.02127	1.5982	0.05009	200.578	5.36106	23.3342	0.99375
				2		Peak2(C)	10.4756	1.357	26.1635	0.02435	1.43045	0.04487	335.986	10.6198	0.71523	0.02244	1.68423	0.05283	187.408	5.15008

## Sheet: Figure 1c (iii)
Distance (μm)	Pixel Intensity X direction (Digital Numbers)	Pixel Intensity Y direction (Digital Numbers)
0	7.201
1	19.724	26.656
2	81.254	74.074
3	185.975	163.771
4	165.504	150.295
5	60.546	72.785
6	30.197	30.436
7	61.503	65.599
8	167.563	105.262
9	191.162	159.218
10	67.745	134.653
11	25.061	51.641
12	41.08	30.09
13	149.571	70.681
14	215.678	161.614
15	70.535	193.465
16	21.276	82.633
17	7.998	25.474
18	22.25	18.249
19		8.969
20		12.881
						Fit X direction
									y0	y0	xc	xc	w	w	A	A	sigma	sigma	FWHM	FWHM	Height	Height	Statistics	Statistics
									Value	Standard Error	Value	Standard Error	Value	Standard Error	Value	Standard Error	Value	Standard Error	Value	Standard Error	Value	Standard Error	Reduced Chi-Sqr	Adj. R-Square
						1		Peak1(Pixel Intensity)	15.6184	2.9134	3.38825	0.03662	1.92135	0.08518	444.004	20.804	0.96068	0.04259	2.26222	0.10029	184.382	6.47452	42.166	0.99161
						2		Peak2(Pixel Intensity)	15.6184	2.9134	8.58134	0.03442	1.82387	0.08072	436.001	20.0426	0.91193	0.04036	2.14744	0.09504	190.737	6.65852
						3		Peak3(Pixel Intensity)	15.6184	2.9134	13.7305	0.02931	1.57731	0.06732	415.075	18.1117	0.78866	0.03366	1.85715	0.07926	209.966	7.08487
						Fit Y direction
									y0	y0	xc	xc	w	w	A	A	sigma	sigma	FWHM	FWHM	Height	Height	Statistics	Statistics
									Value	Standard Error	Value	Standard Error	Value	Standard Error	Value	Standard Error	Value	Standard Error	Value	Standard Error	Value	Standard Error	Reduced Chi-Sqr	Adj. R-Square
						1		Peak1(C)	13.9959	4.07734	3.44867	0.05438	2.13228	0.12696	426.649	28.555	1.06614	0.06348	2.51056	0.14949	159.649	7.76555	62.0893	0.9823
						2		Peak2(C)	13.9959	4.07734	9.08764	0.06561	2.55922	0.15325	465.287	32.3756	1.27961	0.07663	3.01325	0.18044	145.062	7.32917
						3		Peak3(C)	13.9959	4.07734	14.6296	0.04489	1.99512	0.10563	467.471	27.4116	0.99756	0.05281	2.34908	0.12437	186.95	7.92842

## Sheet: Figure 1c (iv)
Distance (μm)	Pixel Intensity X direction (Digital Numbers)	Pixel Intensity Y direction (Digital Numbers)
0	0.5703	0
1	2.5693	1.5723
2	28.2285	24.9883
3	60.5801	60.001
4	80.9062	83.0938
5	61.2158	61.7148
6	16.8848	15.8711
7	0	0
8	0	0
							Fit X direction
										y0	y0	xc	xc	w	w	A	A	sigma	sigma	FWHM	FWHM	Height	Height	Statistics	Statistics
										Value	Standard Error	Value	Standard Error	Value	Standard Error	Value	Standard Error	Value	Standard Error	Value	Standard Error	Value	Standard Error	Reduced Chi-Sqr	Adj. R-Square
							1		Pixel Intensity	-2.03293	2.32404	3.9301	0.04977	2.55019	0.14008	269.333	18.1545	1.27509	0.07004	3.00261	0.16493	84.267	3.29559	12.2257	0.98786
							Fit Y direction
										y0	y0	xc	xc	w	w	A	A	sigma	sigma	FWHM	FWHM	Height	Height	Statistics	Statistics
										Value	Standard Error	Value	Standard Error	Value	Standard Error	Value	Standard Error	Value	Standard Error	Value	Standard Error	Value	Standard Error	Reduced Chi-Sqr	Adj. R-Square
							1		C	-1.85339	1.96084	3.95955	0.04246	2.44303	0.11541	263.963	14.9915	1.22151	0.05771	2.87645	0.13589	86.2093	2.94566	9.72219	0.99074

## Sheet: Figure 2f
Radius (micron)
40x slow	40x fast	100x slow	100x fast
7	9	8	6
8	8	8	8
7	8	8	8
7	8	8	7
8	8	7	9
8	9	9	10
8	8	10	9
8	8	10	7
8	8	9	10
8	8	7	11
7	9	10	8
7	8	10	8
7	9	9	9
9	8	8	9
7	9	8	8
7	9	9	8
9	8	10	8
8	7	7	10
8	7	7	10
8	9	9	10
8	9	8	10
8	8	5	8
9	8	12	10
8	8	10	8
8	8	8	10
9	7	9	9
7	8	9	12
9	8	8	10
8	8	11	10
10	8	9	7
8	9	7	10
9	7	8	10
8	7	12	9
8	10	8	9
9	7	7	10
8	9	10	9
8	7	7	8
9	7	9	8
8	9	7	10
8	8	11	6
8	9	8	7
8	7	7	9
9	8	9	9
8	10	10	8
8	9	8	9
7	9	8	9
8	10	7	9
9	9	9	9
8	9	10	9
7	8	10	9
8	8	8	10
8	10	9	9
8	7	10	9
9	8	10	11
8	9	8	9
9	9	10	7
	8	7	9
	9	9	9
	9	12	10
	8	11	9
	7	9	10
	7	9	8
	8	9	11
	7	10	10
	9	7	8
	8	9	10
	7	12	9
	8		10
	8		8
	9		9
	7		10
	8		9
	8		10
	7		8
	8		11
	8		8
	8		11
	8		9
	10		10
	8		9
	8		9
	8		9
	8		10
	7		8
	9		10
	9		8
	9		10
	7		8
	8		9
	8		11
	8		8
	8		10
	8		7
	9		9
	8		9
	9
	7
	10
	8
	9
	8
	8
	8
	7
	8
	8
	8
	9
	9
	9
	9
	9
	9
	7
	8
	9
	7
	8
	8
	7
	9
	8
	8
	9
	9
	7
	8
	7
	7
	8
	9
	8
	8
	8
	10
	7
	9
	9
	8
	8
	7
	9
	8
	8
	8
	7
	9
	8
	8
	8
	9
	8
	9
	8
	8
	8
	7
	8
	9
	8
	8
	8
	7
	7
	8
	8
	8
	9
	9
	9
	7
	9
	8
	10
	9
	8
	8
	8
	8
	9
	9
	8
	9
	9
	7
	10
	10
	8
	7
	8
	8
	8
	8
	9

## Sheet: Figure 2g
Objective magnification	Throughput (cells/s)
100	38400
60	64000
40	96000
30	128000
20	192000

## Sheet: Figure 3d
Time (s)	ΔF/F_0
0	-0.176366
0.001	-0.223483
0.002	-0.235714
0.003	-0.206997
0.004	-0.149747
0.005	-0.089755
0.006	-0.0528713
0.007	-0.052986
0.008	-0.0855971
0.009	-0.131333
0.01	-0.16674
0.011	-0.176049
0.012	-0.157585
0.013	-0.122505
0.014	-0.0878881
0.015	-0.0682269
0.016	-0.0694056
0.017	-0.0876902
0.018	-0.111836
0.019	-0.128035
0.02	-0.124565
0.021	-0.095876
0.022	-0.0459659
0.023	0.0128605
0.024	0.0626568
0.025	0.0869798
0.026	0.0783381
0.027	0.041588
0.028	-0.00715848
0.029	-0.0476927
0.03	-0.0651925
0.031	-0.0564135
0.032	-0.0295141
0.033	0.00149597
0.034	0.0242553
0.035	0.0328575
0.036	0.0273478
0.037	0.00906596
0.038	-0.0232736
0.039	-0.0716617
0.04	-0.133759
0.041	-0.196923
0.042	-0.238437
0.043	-0.234616
0.044	-0.174208
0.045	-0.070098
0.046	0.040389
0.047	0.10879
0.048	0.0975803
0.049	-0.000646906
0.05	-0.155731
0.051	-0.311244
0.052	-0.407766
0.053	-0.409148
0.054	-0.318112
0.055	-0.175474
0.056	-0.0427481
0.057	0.0224166
0.058	-0.0106089
0.059	-0.134461
0.06	-0.307358
0.061	-0.469237
0.062	-0.563377
0.063	-0.556409
0.064	-0.44884
0.065	-0.274514
0.066	-0.0882506
0.067	0.0532477
0.068	0.110547
0.069	0.0734617
0.07	-0.0373712
0.071	-0.181218
0.072	-0.313629
0.073	-0.402895
0.074	-0.438286
0.075	-0.427884
0.076	-0.388429
0.077	-0.333887
0.078	-0.268322
0.079	-0.188758
0.08	-0.0937226
0.081	0.00797942
0.082	0.0953028
0.083	0.142752
0.084	0.134641
0.085	0.076826
0.086	-0.00158859
0.087	-0.059787
0.088	-0.0658834
0.089	-0.0143173
0.09	0.0689302
0.091	0.138622
0.092	0.154339
0.093	0.102971
0.094	0.00738541
0.095	-0.0847845
0.096	-0.127759
0.097	-0.103109
0.098	-0.0314543
0.099	0.0382298
0.1	0.0556588
0.101	-0.00274249
0.102	-0.12027
0.103	-0.249315
0.104	-0.337335
0.105	-0.355598
0.106	-0.313545
0.107	-0.250847
0.108	-0.213201
0.109	-0.225828
0.11	-0.27971
0.111	-0.338945
0.112	-0.363261
0.113	-0.332453
0.114	-0.259156
0.115	-0.182681
0.116	-0.147241
0.117	-0.178484
0.118	-0.268003
0.119	-0.376809
0.12	-0.452824
0.121	-0.455142
0.122	-0.372681
0.123	-0.230363
0.124	-0.0778808
0.125	0.0314573
0.126	0.0626706
0.127	0.0135744
0.128	-0.0859112
0.129	-0.187848
0.13	-0.248305
0.131	-0.247398
0.132	-0.19772
0.133	-0.13538
0.134	-0.100432
0.135	-0.11369
0.136	-0.165046
0.137	-0.217696
0.138	-0.22853
0.139	-0.172346
0.14	-0.058322
0.141	0.0716949
0.142	0.162412
0.143	0.170983
0.144	0.0885607
0.145	-0.0564002
0.146	-0.211753
0.147	-0.325054
0.148	-0.364668
0.149	-0.328832
0.15	-0.241742
0.151	-0.140005
0.152	-0.0588222
0.153	-0.0218919
0.154	-0.0367592
0.155	-0.0955774
0.156	-0.177935
0.157	-0.256459
0.158	-0.303884
0.159	-0.302287
0.16	-0.250544
0.161	-0.164809
0.162	-0.0730234
0.163	-0.00210707
0.164	0.033575
0.165	0.0364667
0.166	0.0209108
0.167	0.0024814
0.168	-0.0113494
0.169	-0.0231297
0.17	-0.0391088
0.171	-0.0613162
0.172	-0.0836361
0.173	-0.0954522
0.174	-0.0900039
0.175	-0.0713007
0.176	-0.0523866
0.177	-0.0471492
0.178	-0.0600392
0.179	-0.0832076
0.18	-0.102642
0.181	-0.109708
0.182	-0.109026
0.183	-0.117365
0.184	-0.150803
0.185	-0.211699
0.186	-0.283047
0.187	-0.336012
0.188	-0.345309
0.189	-0.304541
0.19	-0.229429
0.191	-0.147889
0.192	-0.0834513
0.193	-0.0433245
0.194	-0.0188497
0.195	0.00376912
0.196	0.030107
0.197	0.0517976
0.198	0.0524895
0.199	0.0219254
0.2	-0.0326694
0.201	-0.0861859
0.202	-0.107969
0.203	-0.0788615
0.204	-0.00331224
0.205	0.0910035
0.206	0.16629
0.207	0.192326
0.208	0.160899
0.209	0.0874127
0.21	0.00273088
0.211	-0.0624472
0.212	-0.0909247
0.213	-0.0854827
0.214	-0.0649068
0.215	-0.0530153
0.216	-0.0668619
0.217	-0.107778
0.218	-0.159987
0.219	-0.198488
0.22	-0.200692
0.221	-0.158962
0.222	-0.0861103
0.223	-0.0115766
0.224	0.0323482
0.225	0.0253531
0.226	-0.0309277
0.227	-0.112948
0.228	-0.186358
0.229	-0.222603
0.23	-0.211396
0.231	-0.164869
0.232	-0.109772
0.233	-0.0740775
0.234	-0.0735754
0.235	-0.106163
0.236	-0.155029
0.237	-0.19864
0.238	-0.221481
0.239	-0.220746
0.24	-0.205997
0.241	-0.193149
0.242	-0.195499
0.243	-0.216924
0.244	-0.249222
0.245	-0.276284
0.246	-0.282126
0.247	-0.259069
0.248	-0.213095
0.249	-0.162217
0.25	-0.127507
0.251	-0.123117
0.252	-0.14908
0.253	-0.191644
0.254	-0.231175
0.255	-0.253526
0.256	-0.257234
0.257	-0.25298
0.258	-0.254659
0.259	-0.26871
0.26	-0.288527
0.261	-0.298694
0.262	-0.285993
0.263	-0.2504
0.264	-0.207496
0.265	-0.179925
0.266	-0.182171
0.267	-0.208526
0.268	-0.233187
0.269	-0.224495
0.27	-0.164934
0.271	-0.0661226
0.272	0.0327395
0.273	0.082178
0.274	0.0493078
0.275	-0.0632767
0.276	-0.215421
0.277	-0.347077
0.278	-0.405943
0.279	-0.371913
0.28	-0.265104
0.281	-0.133756
0.282	-0.0306222
0.283	0.00994784
0.284	-0.0154971
0.285	-0.0842477
0.286	-0.161991
0.287	-0.219971
0.288	-0.245305
0.289	-0.242253
0.29	-0.224744
0.291	-0.208355
0.292	-0.202766
0.293	-0.210021
0.294	-0.22471
0.295	-0.237391
0.296	-0.23819
0.297	-0.219917
0.298	-0.181574
0.299	-0.130301
0.3	-0.0806293
0.301	-0.0507474
0.302	-0.0556244
0.303	-0.100452
0.304	-0.177137
0.305	-0.26525
0.306	-0.339327
0.307	-0.377599
0.308	-0.370719
0.309	-0.325053
0.31	-0.26016
0.311	-0.20091
0.312	-0.167609
0.313	-0.166705
0.314	-0.188949
0.315	-0.214043
0.316	-0.220306
0.317	-0.19629
0.318	-0.14645
0.319	-0.0886409
0.32	-0.0439955
0.321	-0.0256878
0.322	-0.0313914
0.323	-0.0460522
0.324	-0.052222
0.325	-0.0425017
0.326	-0.0256951
0.327	-0.0228106
0.328	-0.0547183
0.329	-0.129119
0.33	-0.234667
0.331	-0.344797
0.332	-0.431
0.333	-0.47506
0.334	-0.475828
0.335	-0.446286
0.336	-0.404647
0.337	-0.364717
0.338	-0.332272
0.339	-0.30634
0.34	-0.283691
0.341	-0.26238
0.342	-0.242463
0.343	-0.223116
0.344	-0.200993
0.345	-0.171167
0.346	-0.131134
0.347	-0.0849048
0.348	-0.0437389
0.349	-0.0230086
0.35	-0.0339624
0.351	-0.0768726
0.352	-0.137632
0.353	-0.192195
0.354	-0.216781
0.355	-0.199856
0.356	-0.148963
0.357	-0.0893696
0.358	-0.0524216
0.359	-0.0609424
0.36	-0.116556
0.361	-0.197953
0.362	-0.270782
0.363	-0.304204
0.364	-0.286827
0.365	-0.232466
0.366	-0.172797
0.367	-0.141045
0.368	-0.154486
0.369	-0.206441
0.37	-0.270361
0.371	-0.313442
0.372	-0.313105
0.373	-0.26692
0.374	-0.192637
0.375	-0.119608
0.376	-0.0754556
0.377	-0.075111
0.378	-0.116091
0.379	-0.180257
0.38	-0.241988
0.381	-0.278406
0.382	-0.278743
0.383	-0.248446
0.384	-0.205801
0.385	-0.172748
0.386	-0.163379
0.387	-0.176913
0.388	-0.197886
0.389	-0.206082
0.39	-0.189058
0.391	-0.150649
0.392	-0.110325
0.393	-0.0912964
0.394	-0.105953
0.395	-0.147007
0.396	-0.190941
0.397	-0.21084
0.398	-0.192325
0.399	-0.141628
0.4	-0.081594
0.401	-0.0377703
0.402	-0.0237694
0.403	-0.0352571
0.404	-0.0557505
0.405	-0.0699118
0.406	-0.0749842
0.407	-0.0820045
0.408	-0.107059
0.409	-0.156964
0.41	-0.219472
0.411	-0.265103
0.412	-0.26035
0.413	-0.185558
0.414	-0.0468965
0.415	0.123692
0.416	0.282561
0.417	0.393118
0.418	0.442421
0.419	0.444615
0.42	0.431694
0.421	0.435248
0.422	0.469696
0.423	0.525613
0.424	0.575048
0.425	0.586775
0.426	0.54307
0.427	0.448747
0.428	0.329406
0.429	0.220397
0.43	0.152853
0.431	0.143873
0.432	0.194322
0.433	0.292831
0.434	0.423193
0.435	0.567639
0.436	0.706768
0.437	0.819506
0.438	0.88504
0.439	0.888631
0.44	0.83005
0.441	0.727907
0.442	0.616033
0.443	0.532077
0.444	0.501719
0.445	0.527314
0.446	0.58669
0.447	0.644289
0.448	0.667119
0.449	0.63957
0.45	0.569372
0.451	0.482168
0.452	0.409137
0.453	0.372927
0.454	0.380577
0.455	0.423218
0.456	0.482586
0.457	0.540599
0.458	0.585522
0.459	0.615183
0.46	0.635701
0.461	0.656191
0.462	0.684681
0.463	0.724321
0.464	0.773666
0.465	0.828714
0.466	0.88489
0.467	0.938217
0.468	0.984903
0.469	1.01835
0.47	1.02829
0.471	1.00271
0.472	0.934241
0.473	0.829313
0.474	0.713081
0.475	0.626045
0.476	0.609635
0.477	0.685695
0.478	0.839104
0.479	1.01619
0.48	1.14145
0.481	1.15073
0.482	1.02526
0.483	0.80673
0.484	0.584774
0.485	0.458374
0.486	0.488701
0.487	0.667022
0.488	0.915275
0.489	1.12282
0.49	1.19978
0.491	1.12098
0.492	0.937035
0.493	0.747101
0.494	0.645495
0.495	0.674185
0.496	0.803877
0.497	0.953698
0.498	1.03751
0.499	1.00983
0.5	0.886814
0.501	0.731384
0.502	0.614548
0.503	0.576625
0.504	0.611321
0.505	0.676946
0.506	0.727401
0.507	0.741036
0.508	0.729113
0.509	0.722281
0.51	0.745632
0.511	0.800133
0.512	0.863627
0.513	0.909102
0.514	0.925692
0.515	0.927519
0.516	0.943207
0.517	0.992235
0.518	1.0663
0.519	1.12742
0.52	1.12938
0.521	1.04731
0.522	0.899018
0.523	0.74121
0.524	0.64248
0.525	0.645019
0.526	0.740377
0.527	0.869876
0.528	0.954873
0.529	0.937774
0.53	0.812356
0.531	0.628692
0.532	0.467247
0.533	0.399383
0.534	0.452861
0.535	0.601268
0.536	0.779403
0.537	0.916677
0.538	0.969615
0.539	0.938377
0.54	0.860045
0.541	0.785563
0.542	0.75248
0.543	0.768004
0.544	0.809671
0.545	0.842495
0.546	0.840791
0.547	0.804105
0.548	0.759197
0.549	0.745146
0.55	0.790545
0.551	0.895307
0.552	1.02607
0.553	1.12872
0.554	1.15303
0.555	1.07692
0.556	0.919277
0.557	0.732633
0.558	0.580285
0.559	0.509883
0.56	0.533104
0.561	0.622556
0.562	0.726973
0.563	0.794216
0.564	0.793087
0.565	0.724631
0.566	0.619996
0.567	0.526818
0.568	0.491457
0.569	0.540842
0.57	0.671454
0.571	0.846702
0.572	1.00742
0.573	1.09288
0.574	1.06697
0.575	0.938317
0.576	0.76335
0.577	0.625757
0.578	0.598565
0.579	0.706552
0.58	0.907897
0.581	1.10951
0.582	1.21112
0.583	1.15557
0.584	0.960093
0.585	0.707644
0.586	0.504838
0.587	0.426714
0.588	0.480954
0.589	0.609694
0.59	0.727465
0.591	0.770443
0.592	0.729683
0.593	0.649061
0.594	0.594231
0.595	0.612029
0.596	0.706137
0.597	0.840765
0.598	0.965415
0.599	1.04444
0.6	1.07041
0.601	1.05891
0.602	1.03066
0.603	0.9973
0.604	0.959377
0.605	0.915107
0.606	0.869628
0.607	0.834646
0.608	0.818332
0.609	0.814056
0.61	0.799759
0.611	0.752111
0.612	0.66795
0.613	0.575631
0.614	0.526594
0.615	0.566531
0.616	0.702073
0.617	0.886076
0.618	1.0337
0.619	1.06346
0.62	0.94416
0.621	0.716623
0.622	0.479094
0.623	0.339268
0.624	0.360297
0.625	0.528444
0.626	0.761181
0.627	0.948633
0.628	1.00923
0.629	0.926562
0.63	0.752062
0.631	0.573359
0.632	0.46839
0.633	0.46794
0.634	0.546382
0.635	0.640297
0.636	0.68359
0.637	0.640229
0.638	0.520143
0.639	0.371227
0.64	0.255936
0.641	0.222589
0.642	0.284993
0.643	0.418424
0.644	0.570188
0.645	0.681408
0.646	0.709771
0.647	0.645575
0.648	0.515882
0.649	0.373471
0.65	0.277908
0.651	0.271792
0.652	0.363974
0.653	0.525964
0.654	0.702327
0.655	0.831962
0.656	0.872555
0.657	0.81691
0.658	0.695248
0.659	0.561505
0.66	0.470603
0.661	0.453825
0.662	0.506369
0.663	0.591237
0.664	0.657364
0.665	0.666026
0.666	0.609508
0.667	0.515326
0.668	0.431059
0.669	0.399878
0.67	0.437849
0.671	0.526211
0.672	0.622325
0.673	0.683696
0.674	0.691863
0.675	0.662103
0.676	0.634337
0.677	0.648719
0.678	0.722035
0.679	0.836804
0.68	0.949638
0.681	1.01403
0.682	1.00321
0.683	0.921547
0.684	0.799027
0.685	0.672702
0.686	0.568982
0.687	0.493506
0.688	0.43621
0.689	0.381934
0.69	0.323774
0.691	0.265656
0.692	0.218547
0.693	0.192393
0.694	0.190848
0.695	0.211725
0.696	0.251436
0.697	0.307603
0.698	0.377758
0.699	0.454865
0.7	0.523717
0.701	0.56529
0.702	0.566374
0.703	0.530614
0.704	0.482114
0.705	0.455605
0.706	0.478181
0.707	0.551153
0.708	0.644329
0.709	0.70958
0.71	0.705862
0.711	0.623507
0.712	0.492561
0.713	0.369399
0.714	0.309032
0.715	0.336843
0.716	0.438282
0.717	0.568715
0.718	0.677796
0.719	0.733594
0.72	0.732714
0.721	0.692313
0.722	0.634081
0.723	0.570652
0.724	0.505251
0.725	0.440689
0.726	0.389463
0.727	0.372992
0.728	0.409074
0.729	0.494552
0.73	0.597236
0.731	0.667355
0.732	0.663024
0.733	0.576454
0.734	0.442353
0.735	0.322205
0.736	0.269651
0.737	0.298793
0.738	0.374955
0.739	0.43337
0.74	0.418311
0.741	0.317145
0.742	0.170698
0.743	0.0519602
0.744	0.0260346
0.745	0.113717
0.746	0.280185
0.747	0.452343
0.748	0.556353
0.749	0.553501
0.75	0.456437
0.751	0.318025
0.752	0.202278
0.753	0.153172
0.754	0.178373
0.755	0.251402
0.756	0.331291
0.757	0.384875
0.758	0.401942
0.759	0.396609
0.76	0.39494
0.761	0.417968
0.762	0.468944
0.763	0.530291
0.764	0.572283
0.765	0.569149
0.766	0.512355
0.767	0.416154
0.768	0.310363
0.769	0.226778
0.77	0.184087
0.771	0.181697
0.772	0.204013
0.773	0.231973
0.774	0.25362
0.775	0.268338
0.776	0.282496
0.777	0.300859
0.778	0.321833
0.779	0.338711
0.78	0.345926
0.781	0.344121
0.782	0.340187
0.783	0.341394
0.784	0.3494
0.785	0.360341
0.786	0.370811
0.787	0.385695
0.788	0.419191
0.789	0.485583
0.79	0.585594
0.791	0.696104
0.792	0.775636
0.793	0.784123
0.794	0.708282
0.795	0.574323
0.796	0.438399
0.797	0.357921
0.798	0.359862
0.799	0.425075
0.8	0.5001
0.801	0.530396
0.802	0.492432
0.803	0.405723
0.804	0.31843
0.805	0.273571
0.806	0.282485
0.807	0.3196
0.808	0.343166
0.809	0.327419
0.81	0.282657
0.811	0.249492
0.812	0.271383
0.813	0.361573
0.814	0.488349
0.815	0.588897
0.816	0.603216
0.817	0.50959
0.818	0.338178
0.819	0.15717
0.82	0.0387126
0.821	0.0246587
0.822	0.110205
0.823	0.251909
0.824	0.392588
0.825	0.487656
0.826	0.519462
0.827	0.494648
0.828	0.432878
0.829	0.353417
0.83	0.270113
0.831	0.191918
0.832	0.128
0.833	0.0904446
0.834	0.0907101
0.835	0.134801
0.836	0.218446
0.837	0.327019
0.838	0.439267
0.839	0.53314
0.84	0.590969
0.841	0.601924
0.842	0.563983
0.843	0.48343
0.844	0.375264
0.845	0.261004
0.846	0.165077
0.847	0.108363
0.848	0.102501
0.849	0.146461
0.85	0.226416
0.851	0.320817
0.852	0.406489
0.853	0.465227
0.854	0.487172
0.855	0.472001
0.856	0.428625
0.857	0.371891
0.858	0.318854
0.859	0.283947
0.86	0.274991
0.861	0.290372
0.862	0.319837
0.863	0.347942
0.864	0.360401
0.865	0.348628
0.866	0.312796
0.867	0.261296
0.868	0.207076
0.869	0.16392
0.87	0.143348
0.871	0.151213
0.872	0.185615
0.873	0.236475
0.874	0.287161
0.875	0.320206
0.876	0.323393
0.877	0.29643
0.878	0.252323
0.879	0.211263
0.88	0.192022
0.881	0.202957
0.882	0.238137
0.883	0.282643
0.884	0.321446
0.885	0.347263
0.886	0.361453
0.887	0.368214
0.888	0.367643
0.889	0.351697
0.89	0.308643
0.891	0.232065
0.892	0.130515
0.893	0.0281574
0.894	-0.0427168
0.895	-0.0559921
0.896	-0.00367164
0.897	0.0999779
0.898	0.223607
0.899	0.331754
0.9	0.396944
0.901	0.407096
0.902	0.366847
0.903	0.293359
0.904	0.209939
0.905	0.139566
0.906	0.0992882
0.907	0.095669
0.908	0.123768
0.909	0.16854
0.91	0.211032
0.911	0.235243
0.912	0.234923
0.913	0.214529
0.914	0.185838
0.915	0.161913
0.916	0.150818
0.917	0.155001
0.918	0.171897
0.919	0.196956
0.92	0.223924
0.921	0.244212
0.922	0.247216
0.923	0.223315
0.924	0.169128
0.925	0.0915096
0.926	0.00864443
0.927	-0.0572896
0.928	-0.0899577
0.929	-0.0871441
0.93	-0.0602298
0.931	-0.0274459
0.932	-0.00165069
0.933	0.0164757
0.934	0.0372837
0.935	0.0737155
0.936	0.131007
0.937	0.201886
0.938	0.269406
0.939	0.317894
0.94	0.341862
0.941	0.348239
0.942	0.349956
0.943	0.35711
0.944	0.369892
0.945	0.377043
0.946	0.363389
0.947	0.318652
0.948	0.244386
0.949	0.155396
0.95	0.075247
0.951	0.0286887
0.952	0.032879
0.953	0.0912994
0.954	0.191191
0.955	0.304978
0.956	0.397942
0.957	0.439466
0.958	0.416603
0.959	0.341575
0.96	0.249289
0.961	0.182693
0.962	0.171939
0.963	0.218884
0.964	0.294089
0.965	0.350735
0.966	0.349389
0.967	0.279512
0.968	0.166257
0.969	0.057983
0.97	0.00108897
0.971	0.0155275
0.972	0.0853638
0.973	0.1682
0.974	0.219207
0.975	0.213621
0.976	0.158296
0.977	0.0848163
0.978	0.0312269
0.979	0.0224591
0.98	0.0607269
0.981	0.128618
0.982	0.201473
0.983	0.260444
0.984	0.297265
0.985	0.312641
0.986	0.3087
0.987	0.286014
0.988	0.244527
0.989	0.189401
0.99	0.134765
0.991	0.0996699
0.992	0.0998273
0.993	0.136329
0.994	0.191041
0.995	0.232222
0.996	0.230368
0.997	0.174609
0.998	0.0811882
0.999	-0.0127967
1	-0.0671537
1.001	-0.0588725
1.002	0.00538957
1.003	0.0916659
1.004	0.155364
1.005	0.161985
1.006	0.10271
1.007	-0.00361353
1.008	-0.121584
1.009	-0.21501
1.01	-0.260933
1.011	-0.254814
1.012	-0.20738
1.013	-0.135989
1.014	-0.0567448
1.015	0.0192762
1.016	0.0858569
1.017	0.140452
1.018	0.182627
1.019	0.214787
1.02	0.241444
1.021	0.266639
1.022	0.291138
1.023	0.309205
1.024	0.308955
1.025	0.277235
1.026	0.206886
1.027	0.10283
1.028	-0.0156935
1.029	-0.12038
1.03	-0.184093
1.031	-0.191687
1.032	-0.146788
1.033	-0.0707481
1.034	0.00596834
1.035	0.0560775
1.036	0.0659954
1.037	0.0399168
1.038	-0.00389219
1.039	-0.0429656
1.04	-0.0602954
1.041	-0.0516833
1.042	-0.0244723
1.043	0.0084654
1.044	0.036034
1.045	0.0526846
1.046	0.057895
1.047	0.0522245
1.048	0.0343323
1.049	0.00317367
1.05	-0.0384008
1.051	-0.0782538
1.052	-0.0973243
1.053	-0.0770023
1.054	-0.0110401
1.055	0.086904
1.056	0.185484
1.057	0.24816
1.058	0.251346
1.059	0.195931
1.06	0.107386
1.061	0.0218774
1.062	-0.0324053
1.063	-0.047903
1.064	-0.0385156
1.065	-0.0279212
1.066	-0.0339289
1.067	-0.0580083
1.068	-0.0875137
1.069	-0.105527
1.07	-0.102045
1.071	-0.0789216
1.072	-0.0460266
1.073	-0.0123811
1.074	0.0188297
1.075	0.0489525
1.076	0.0775571
1.077	0.0980795
1.078	0.0994286
1.079	0.0749276
1.08	0.0323809
1.081	-0.00485152
1.082	-0.00782807
1.083	0.0411015
1.084	0.134936
1.085	0.241842
1.086	0.320315
1.087	0.340749
1.088	0.302026
1.089	0.2325
1.09	0.173434
1.091	0.156299
1.092	0.185701
1.093	0.238548
1.094	0.279117
1.095	0.279599
1.096	0.234842
1.097	0.163227
1.098	0.0948755
1.099	0.054762
1.1	0.0503717
1.101	0.0706185
1.102	0.0931079
1.103	0.0962557
1.104	0.0683274
1.105	0.010993
1.106	-0.0622403
1.107	-0.131129
1.108	-0.174855
1.109	-0.178054
1.11	-0.1361
1.111	-0.0589764
1.112	0.0305463
1.113	0.104927
1.114	0.143084
1.115	0.140997
1.116	0.114195
1.117	0.0906152
1.118	0.0945308
1.119	0.13212
1.12	0.185499
1.121	0.22175
1.122	0.209531
1.123	0.136775
1.124	0.0179553
1.125	-0.113261
1.126	-0.220384
1.127	-0.28012
1.128	-0.289614
1.129	-0.260928
1.13	-0.210302
1.131	-0.148769
1.132	-0.0811481
1.133	-0.0112071
1.134	0.050945
1.135	0.0894952
1.136	0.0907595
1.137	0.0538628
1.138	-0.00452283
1.139	-0.0561885
1.14	-0.0761548
1.141	-0.0568476
1.142	-0.0133988
1.143	0.0257389
1.144	0.0364232
1.145	0.0137765
1.146	-0.0241876
1.147	-0.0474467
1.148	-0.0318623
1.149	0.0259734
1.15	0.106403
1.151	0.177054
1.152	0.208469
1.153	0.187096
1.154	0.118064
1.155	0.0198161
1.156	-0.0844164
1.157	-0.173836
1.158	-0.232559
1.159	-0.249688
1.16	-0.220532
1.161	-0.15028
1.162	-0.0560258
1.163	0.0346938
1.164	0.0928306
1.165	0.100893
1.166	0.0619872
1.167	0.000596735
1.168	-0.0478946
1.169	-0.0541602
1.17	-0.00971385
1.171	0.06932
1.172	0.150328
1.173	0.200811
1.174	0.203379
1.175	0.161952
1.176	0.0963806
1.177	0.02984
1.178	-0.0231202
1.179	-0.0611923
1.18	-0.0923845
1.181	-0.124742
1.182	-0.159198
1.183	-0.187601
1.184	-0.198404
1.185	-0.184012
1.186	-0.146236
1.187	-0.0943044
1.188	-0.0394814
1.189	0.00979234
1.19	0.0500478
1.191	0.079831
1.192	0.0950999
1.193	0.0882886
1.194	0.0522882
1.195	-0.0115366
1.196	-0.0884472
1.197	-0.152068
1.198	-0.174343
1.199	-0.13951
1.2	-0.0537705
1.201	0.0549302
1.202	0.148435
1.203	0.194217
1.204	0.17881
1.205	0.112627
1.206	0.0227789
1.207	-0.0582325
1.208	-0.106211
1.209	-0.112344
1.21	-0.0831054
1.211	-0.0359899
1.212	0.00784158
1.213	0.0297205
1.214	0.0191183
1.215	-0.024989
1.216	-0.094071
1.217	-0.171856
1.218	-0.238491
1.219	-0.275215
1.22	-0.269901
1.221	-0.221156
1.222	-0.139188
1.223	-0.0454875
1.224	0.0331395
1.225	0.072877
1.226	0.0618204
1.227	0.00726862
1.228	-0.0638295
1.229	-0.113967
1.23	-0.110964
1.231	-0.0442771
1.232	0.0672576
1.233	0.180893
1.234	0.249509
1.235	0.244804
1.236	0.17266
1.237	0.0718629
1.238	-0.00510271
1.239	-0.0188381
1.24	0.0366554
1.241	0.130466
1.242	0.21113
1.243	0.233307
1.244	0.17941
1.245	0.0677221
1.246	-0.0589746
1.247	-0.154223
1.248	-0.188881
1.249	-0.161603
1.25	-0.0959965
1.251	-0.0283251
1.252	0.00795738
1.253	-0.00546789
1.254	-0.0663064
1.255	-0.154375
1.256	-0.238228
1.257	-0.286111
1.258	-0.276998
1.259	-0.209581
1.26	-0.104368
1.261	0.00393153
1.262	0.0793806
1.263	0.10073
1.264	0.0703904
1.265	0.0122342
1.266	-0.0416112
1.267	-0.0672661
1.268	-0.0598107
1.269	-0.0326731
1.27	-0.00645305
1.271	0.00655005
1.272	0.00922526
1.273	0.0165372
1.274	0.0431036
1.275	0.0901189
1.276	0.143004
1.277	0.178115
1.278	0.178114
1.279	0.141619
1.28	0.0848562
1.281	0.0299509
1.282	-0.00873583
1.283	-0.0321292
1.284	-0.0522913
1.285	-0.0794274
1.286	-0.110758
1.287	-0.128581
1.288	-0.109876
1.289	-0.0436879
1.29	0.0583902
1.291	0.165398
1.292	0.242015
1.293	0.26741
1.294	0.246631
1.295	0.205289
1.296	0.172492
1.297	0.162337
1.298	0.166454
1.299	0.161543
1.3	0.127443
1.301	0.0625965
1.302	-0.0127332
1.303	-0.0684098
1.304	-0.0831408
1.305	-0.0583839
1.306	-0.0170204
1.307	0.0111045
1.308	0.00772811
1.309	-0.0230419
1.31	-0.0598482
1.311	-0.0787069
1.312	-0.0686681
1.313	-0.0380103
1.314	-0.006759
1.315	0.00755398
1.316	0.00148783
1.317	-0.0148342
1.318	-0.0270878
1.319	-0.0285341
1.32	-0.0265146
1.321	-0.0366507
1.322	-0.0698704
1.323	-0.12197
1.324	-0.173333
1.325	-0.199164
1.326	-0.185328
1.327	-0.136434
1.328	-0.0744962
1.329	-0.0254849
1.33	-0.00528732
1.331	-0.0127901
1.332	-0.033392
1.333	-0.049847
1.334	-0.0523131
1.335	-0.0411698
1.336	-0.0230339
1.337	-0.00299646
1.338	0.0185404
1.339	0.0442263
1.34	0.0737818
1.341	0.100283
1.342	0.113616
1.343	0.107205
1.344	0.0846272
1.345	0.0593468
1.346	0.0475985
1.347	0.0569239
1.348	0.080234
1.349	0.0990351
1.35	0.0944677
1.351	0.060137
1.352	0.0071537
1.353	-0.0411742
1.354	-0.0630063
1.355	-0.0512371
1.356	-0.0175144
1.357	0.0143574
1.358	0.0224654
1.359	-0.00223022
1.36	-0.0520087
1.361	-0.108746
1.362	-0.154947
1.363	-0.181277
1.364	-0.187335
1.365	-0.176603
1.366	-0.150617
1.367	-0.109388
1.368	-0.0550027
1.369	0.00223527
1.37	0.0449291
1.371	0.0554396
1.372	0.0272867
1.373	-0.0279709
1.374	-0.0845095
1.375	-0.11603
1.376	-0.112134
1.377	-0.0850354
1.378	-0.0627934
1.379	-0.0706547
1.38	-0.11232
1.381	-0.164859
1.382	-0.189853
1.383	-0.158021
1.384	-0.0696898
1.385	0.041053
1.386	0.122658
1.387	0.134183
1.388	0.0691289
1.389	-0.0397627
1.39	-0.138403
1.391	-0.179917
1.392	-0.149914
1.393	-0.071194
1.394	0.0114307
1.395	0.0576196
1.396	0.0534651
1.397	0.0150685
1.398	-0.024246
1.399	-0.0360511
1.4	-0.0125614
1.401	0.0319951
1.402	0.0728094
1.403	0.0917322
1.404	0.0858867
1.405	0.0658267
1.406	0.0438769
1.407	0.0244862
1.408	0.00240785
1.409	-0.0287715
1.41	-0.0671916
1.411	-0.0976503
1.412	-0.0999792
1.413	-0.0636973
1.414	0.000517809
1.415	0.0621643
1.416	0.0856837
1.417	0.051708
1.418	-0.0303136
1.419	-0.124753
1.42	-0.189428
1.421	-0.198828
1.422	-0.157145
1.423	-0.0941559
1.424	-0.0448424
1.425	-0.0294462
1.426	-0.0437785
1.427	-0.0671553
1.428	-0.0810422
1.429	-0.0838953
1.43	-0.0917629
1.431	-0.124691
1.432	-0.186969
1.433	-0.257851
1.434	-0.298951
1.435	-0.27679
1.436	-0.185491
1.437	-0.0560075
1.438	0.0566372
1.439	0.100667
1.44	0.0554452
1.441	-0.0568742
1.442	-0.182567
1.443	-0.26304
1.444	-0.264878
1.445	-0.195859
1.446	-0.0989974
1.447	-0.0295367
1.448	-0.0256319
1.449	-0.0890173
1.45	-0.18318
1.451	-0.251665
1.452	-0.245154
1.453	-0.146302
1.454	0.0193359
1.455	0.193023
1.456	0.306794
1.457	0.313738
1.458	0.208259
1.459	0.0301426
1.46	-0.151833
1.461	-0.269437
1.462	-0.283248
1.463	-0.198345
1.464	-0.0596668
1.465	0.0695232
1.466	0.135141
1.467	0.114782
1.468	0.0229249
1.469	-0.0992077
1.47	-0.203741
1.471	-0.256425
1.472	-0.247275
1.473	-0.189819
1.474	-0.110675
1.475	-0.036706
1.476	0.014312
1.477	0.0380212
1.478	0.039899
1.479	0.0296645
1.48	0.0152419
1.481	-0.000337585
1.482	-0.0191535
1.483	-0.0444563
1.484	-0.0769009
1.485	-0.110669
1.486	-0.134071
1.487	-0.134028
1.488	-0.103737
1.489	-0.0502361
1.49	0.00615461
1.491	0.0373545
1.492	0.0215576
1.493	-0.043413
1.494	-0.134388
1.495	-0.210416
1.496	-0.230786
1.497	-0.176932
1.498	-0.0650006
1.499	0.0587948
1.5	0.138259
1.501	0.13539
1.502	0.0495797
1.503	-0.0806086
1.504	-0.195824
1.505	-0.245189
1.506	-0.210285
1.507	-0.112664
1.508	-0.00100246
1.509	0.0739716
1.51	0.0836239
1.511	0.0311413
1.512	-0.0552609
1.513	-0.139942
1.514	-0.197678
1.515	-0.222231
1.516	-0.221016
1.517	-0.20463
1.518	-0.177946
1.519	-0.138838
1.52	-0.0860253
1.521	-0.0262793
1.522	0.0231727
1.523	0.04185
1.524	0.0178676
1.525	-0.042251
1.526	-0.113769
1.527	-0.164897
1.528	-0.172275
1.529	-0.132591
1.53	-0.064069
1.531	0.00318776
1.532	0.0409421
1.533	0.0347056
1.534	-0.0122469
1.535	-0.0834578
1.536	-0.156941
1.537	-0.213597
1.538	-0.240441
1.539	-0.233099
1.54	-0.195465
1.541	-0.139172
1.542	-0.0816459
1.543	-0.0411114
1.544	-0.0298114
1.545	-0.0474876
1.546	-0.0806497
1.547	-0.108252
1.548	-0.113153
1.549	-0.0915387
1.55	-0.0563767
1.551	-0.0305608
1.552	-0.0338377
1.553	-0.0710769
1.554	-0.12947
1.555	-0.185809
1.556	-0.219079
1.557	-0.221872
1.558	-0.202253
1.559	-0.17726
1.56	-0.161812
1.561	-0.160844
1.562	-0.168814
1.563	-0.175304
1.564	-0.171896
1.565	-0.155524
1.566	-0.127222
1.567	-0.0889385
1.568	-0.0432799
1.569	0.00305076
1.57	0.0357654
1.571	0.033669
1.572	-0.0220314
1.573	-0.134444
1.574	-0.280911
1.575	-0.416318
1.576	-0.489632
1.577	-0.468918
1.578	-0.359656
1.579	-0.205141
1.58	-0.0669142
1.581	0.0040717
1.582	-0.00761751
1.583	-0.0775259
1.584	-0.157734
1.585	-0.204499
1.586	-0.201144
1.587	-0.163404
1.588	-0.125437
1.589	-0.116064
1.59	-0.140705
1.591	-0.178138
1.592	-0.194092
1.593	-0.162341
1.594	-0.0802854
1.595	0.0289188
1.596	0.128609
1.597	0.185383
1.598	0.183326
1.599	0.127854
1.6	0.0398996
1.601	-0.0542846
1.602	-0.133546
1.603	-0.186522
1.604	-0.211791
1.605	-0.215685
1.606	-0.209208
1.607	-0.202979
1.608	-0.204103
1.609	-0.212883
1.61	-0.221317
1.611	-0.217288
1.612	-0.190703
1.613	-0.14057
1.614	-0.079417
1.615	-0.0293334
1.616	-0.0124562
1.617	-0.0385946
1.618	-0.0979382
1.619	-0.163001
1.62	-0.200705
1.621	-0.189187
1.622	-0.130211
1.623	-0.0509858
1.624	0.00709905
1.625	0.00688167
1.626	-0.0672445
1.627	-0.199551
1.628	-0.348708
1.629	-0.463399
1.63	-0.502214
1.631	-0.449622
1.632	-0.320566
1.633	-0.153913
1.634	0.00298105
1.635	0.110685
1.636	0.15
1.637	0.125634
1.638	0.0606751
1.639	-0.0140649
1.64	-0.0718707
1.641	-0.0989141
1.642	-0.0969302
1.643	-0.0796485
1.644	-0.0642471
1.645	-0.0625541
1.646	-0.0758571
1.647	-0.0957258
1.648	-0.11022
1.649	-0.111897
1.65	-0.103517
1.651	-0.0979347
1.652	-0.110596
1.653	-0.150065
1.654	-0.210985
1.655	-0.273998
1.656	-0.313865
1.657	-0.311323
1.658	-0.262566
1.659	-0.181439
1.66	-0.0934371
1.661	-0.0248626
1.662	0.00719096
1.663	-0.000850122
1.664	-0.0411204
1.665	-0.0986674
1.666	-0.156676
1.667	-0.19906
1.668	-0.212526
1.669	-0.189105
1.67	-0.129535
1.671	-0.04636
1.672	0.0365764
1.673	0.0927326
1.674	0.103547
1.675	0.0671793
1.676	0.000792929
1.677	-0.06816
1.678	-0.115506
1.679	-0.131039
1.68	-0.122474
1.681	-0.107442
1.682	-0.101331
1.683	-0.107124
1.684	-0.114925
1.685	-0.110012
1.686	-0.0827542
1.687	-0.0357692
1.688	0.0172485
1.689	0.0590133
1.69	0.0765702
1.691	0.0655412
1.692	0.02923
1.693	-0.0244277
1.694	-0.0852772
1.695	-0.141896
1.696	-0.180815
1.697	-0.18936
1.698	-0.16093
1.699	-0.101356
1.7	-0.0309124
1.701	0.0214349
1.702	0.0304415
1.703	-0.0110695
1.704	-0.0859735
1.705	-0.158347
1.706	-0.188851
1.707	-0.154376
1.708	-0.0601903
1.709	0.0598107
1.71	0.158075
1.711	0.19354
1.712	0.149065
1.713	0.0395476
1.714	-0.0940036
1.715	-0.199985
1.716	-0.236606
1.717	-0.188137
1.718	-0.0709424
1.719	0.0726643
1.72	0.190239
1.721	0.239221
1.722	0.203401
1.723	0.0992361
1.724	-0.0309764
1.725	-0.137002
1.726	-0.182047
1.727	-0.157973
1.728	-0.0886999
1.729	-0.0188979
1.73	0.00711367
1.731	-0.0340686
1.732	-0.133862
1.733	-0.255465
1.734	-0.349612
1.735	-0.377036
1.736	-0.324988
1.737	-0.21147
1.738	-0.0770801
1.739	0.0325592
1.74	0.0858249
1.741	0.0762105
1.742	0.0218952
1.743	-0.0439443
1.744	-0.0881221
1.745	-0.091554
1.746	-0.0552698
1.747	0.00211363
1.748	0.0549427
1.749	0.0829399
1.75	0.0807232
1.751	0.0592619
1.752	0.0394778
1.753	0.0404232
1.754	0.0682302
1.755	0.110875
1.756	0.143774
1.757	0.141478
1.758	0.0931475
1.759	0.00930799
1.76	-0.0800777
1.761	-0.140325
1.762	-0.149621
1.763	-0.111959
1.764	-0.0569077
1.765	-0.0253921
1.766	-0.0479716
1.767	-0.126645
1.768	-0.231363
1.769	-0.312949
1.77	-0.327836
1.771	-0.262047
1.772	-0.139526
1.773	-0.0120773
1.774	0.0667576
1.775	0.067801
1.776	0.000323603
1.777	-0.0945753
1.778	-0.167485
1.779	-0.18598
1.78	-0.149426
1.781	-0.0834157
1.782	-0.0216974
1.783	0.0151598
1.784	0.0289762
1.785	0.0376261
1.786	0.0575107
1.787	0.0892117
1.788	0.116029
1.789	0.117354
1.79	0.0856837
1.791	0.0356838
1.792	-0.00319737
1.793	-0.00601115
1.794	0.0295272
1.795	0.0782363
1.796	0.10239
1.797	0.0763342
1.798	0.00472518
1.799	-0.0771261
1.8	-0.123229
1.801	-0.104548
1.802	-0.0278816
1.803	0.0671983
1.804	0.130844
1.805	0.130215
1.806	0.067151
1.807	-0.0263534
1.808	-0.108956
1.809	-0.153962
1.81	-0.161382
1.811	-0.152782
1.812	-0.152899
1.813	-0.172477
1.814	-0.202184
1.815	-0.22117
1.816	-0.212132
1.817	-0.172932
1.818	-0.117644
1.819	-0.0684543
1.82	-0.0425386
1.821	-0.0457229
1.822	-0.0710516
1.823	-0.104969
1.824	-0.132731
1.825	-0.142579
1.826	-0.126717
1.827	-0.0828576
1.828	-0.0170061
1.829	0.0543467
1.83	0.106871
1.831	0.116949
1.832	0.0741528
1.833	-0.00993727
1.834	-0.102714
1.835	-0.164383
1.836	-0.167488
1.837	-0.112659
1.838	-0.0298756
1.839	0.0369016
1.84	0.0520884
1.841	0.00795263
1.842	-0.07279
1.843	-0.149124
1.844	-0.184041
1.845	-0.162252
1.846	-0.0961037
1.847	-0.0155966
1.848	0.0472565
1.849	0.0735079
1.85	0.0626834
1.851	0.0292613
1.852	-0.00728026
1.853	-0.031983
1.854	-0.039136
1.855	-0.0320353
1.856	-0.0212671
1.857	-0.0201377
1.858	-0.0400005
1.859	-0.0856672
1.86	-0.151179
1.861	-0.219157
1.862	-0.266266
1.863	-0.271484
1.864	-0.226219
1.865	-0.139582
1.866	-0.0356911
1.867	0.0574741
1.868	0.119867
1.869	0.146872
1.87	0.147886
1.871	0.136826
1.872	0.12204
1.873	0.101012
1.874	0.0643097
1.875	0.00649196
1.876	-0.0652849
1.877	-0.129654
1.878	-0.161158
1.879	-0.144981
1.88	-0.0889219
1.881	-0.0233207
1.882	0.0123886
1.883	-0.00915778
1.884	-0.0860374
1.885	-0.185382
1.886	-0.257948
1.887	-0.264006
1.888	-0.195099
1.889	-0.0816864
1.89	0.0205219
1.891	0.0581425
1.892	0.00735297
1.893	-0.113184
1.894	-0.251366
1.895	-0.348265
1.896	-0.367509
1.897	-0.311948
1.898	-0.220044
1.899	-0.143713
1.9	-0.120035
1.901	-0.152915
1.902	-0.212985
1.903	-0.255454
1.904	-0.244899
1.905	-0.173076
1.906	-0.0615683
1.907	0.0513312
1.908	0.129891
1.909	0.156665
1.91	0.13559
1.911	0.0837805
1.912	0.018645
1.913	-0.049698
1.914	-0.118786
1.915	-0.186202
1.916	-0.242714
1.917	-0.272169
1.918	-0.259715
1.919	-0.20315
1.92	-0.119669
1.921	-0.0403421
1.922	0.00295264
1.923	-0.00627121
1.924	-0.0603841
1.925	-0.132156
1.926	-0.189433
1.927	-0.211947
1.928	-0.200531
1.929	-0.172226
1.93	-0.14665
1.931	-0.131394
1.932	-0.117521
1.933	-0.0852924
1.934	-0.0193746
1.935	0.0779776
1.936	0.183003
1.937	0.259641
1.938	0.27616
1.939	0.220778
1.94	0.108557
1.941	-0.0241471
1.942	-0.134156
1.943	-0.188311
1.944	-0.175197
1.945	-0.107028
1.946	-0.0130043
1.947	0.0735186
1.948	0.126996
1.949	0.13667
1.95	0.107036
1.951	0.0518546
1.952	-0.0140644
1.953	-0.0802987
1.954	-0.141609
1.955	-0.194863
1.956	-0.234494
1.957	-0.251172
1.958	-0.236347
1.959	-0.189444
1.96	-0.123729
1.961	-0.0654241
1.962	-0.0438618
1.963	-0.0760595
1.964	-0.155146
1.965	-0.249197
1.966	-0.313459
1.967	-0.311252
1.968	-0.232966
1.969	-0.103382
1.97	0.0286328
1.971	0.11202
1.972	0.118123
1.973	0.0534455
1.974	-0.0448692
1.975	-0.129205
1.976	-0.166194
1.977	-0.153446
1.978	-0.11871
1.979	-0.102064
1.98	-0.132087
1.981	-0.207638
1.982	-0.29568
1.983	-0.347278
1.984	-0.323802
1.985	-0.218627
1.986	-0.064003
1.987	0.0831069
1.988	0.167206
1.989	0.160594
1.99	0.0765969
1.991	-0.0381555
1.992	-0.126559
1.993	-0.149085
1.994	-0.102031
1.995	-0.0178297
1.996	0.051824
1.997	0.0623651
1.998	-0.00275734
[truncated: 7,802 more rows]

## Sheet: Figure 3h
Time (s)	ΔF/F0
	Region 1	Region 2	Region 3
0	0.23467	0.0980472	0.0495239
0.000107	0.231264	0.0986485	0.0493955
0.000214	0.230217	0.098388	0.0484728
0.000321	0.231529	0.0968638	0.0463541
0.000428	0.234984	0.0942269	0.0431075
0.000535	0.240123	0.0907635	0.0392203
0.000642	0.246393	0.0871007	0.0353369
0.000749	0.252942	0.0846027	0.0321267
0.000856	0.258926	0.0821727	0.0316172
0.000963	0.26324	0.0800259	0.0313092
0.00107	0.265185	0.0782851	0.0315273
0.001177	0.264002	0.0770976	0.0320765
0.001284	0.259168	0.0767264	0.0338165
0.001391	0.250726	0.0776681	0.0364789
0.001498	0.238813	0.0786451	0.0387266
0.001605	0.224134	0.0794017	0.0405037
0.001712	0.20774	0.0806629	0.0423088
0.001819	0.19063	0.0820224	0.0448413
0.001926	0.174201	0.0830834	0.0486425
0.002033	0.159736	0.0838721	0.0532893
0.00214	0.148417	0.0843826	0.0579382
0.002247	0.141188	0.0846747	0.0605042
0.002354	0.138526	0.0848103	0.0608317
0.002461	0.140695	0.0848146	0.0594916
0.002568	0.147413	0.0847314	0.0554574
0.002675	0.158301	0.0850288	0.0491835
0.002782	0.172458	0.0851235	0.0424751
0.002889	0.188848	0.0849363	0.0387249
0.002996	0.206265	0.08444	0.0365727
0.003103	0.223555	0.0835805	0.0352605
0.00321	0.239582	0.082333	0.0349562
0.003317	0.253453	0.0807373	0.0353802
0.003424	0.264234	0.0788022	0.0361812
0.003531	0.271506	0.0766716	0.0373116
0.003638	0.275071	0.0745606	0.0386176
0.003745	0.274848	0.0731021	0.0402831
0.003852	0.27107	0.0722217	0.0437299
0.003959	0.264194	0.0716473	0.0469972
0.004066	0.254806	0.0715168	0.0497852
0.004173	0.243525	0.0720573	0.0518899
0.00428	0.231138	0.0734374	0.0532089
0.004387	0.218229	0.0752791	0.0545558
0.004494	0.205466	0.0773678	0.0555816
0.004601	0.193519	0.0799456	0.0562211
0.004708	0.182859	0.0829335	0.0566892
0.004815	0.173716	0.0855722	0.057414
0.004922	0.166283	0.0875856	0.0588366
0.005029	0.160813	0.0887533	0.0606285
0.005136	0.157301	0.0897162	0.0625352
0.005243	0.155692	0.0911044	0.0644424
0.00535	0.156004	0.0920316	0.0664371
0.005457	0.158119	0.0919902	0.0684693
0.005564	0.162029	0.0931183	0.0699435
0.005671	0.167594	0.0937721	0.0706208
0.005778	0.174738	0.093625	0.0705493
0.005885	0.183375	0.0927207	0.0699905
0.005992	0.193205	0.0921258	0.0685341
0.006099	0.204094	0.0919104	0.0662605
0.006206	0.215871	0.0920709	0.0636055
0.006313	0.228073	0.0941053	0.0609616
0.00642	0.240557	0.0963308	0.058046
0.006527	0.252848	0.0997231	0.0552286
0.006634	0.264622	0.102509	0.0546382
0.006741	0.275551	0.104582	0.0540769
0.006848	0.285492	0.105868	0.0529588
0.006955	0.293831	0.106212	0.0518323
0.007062	0.300568	0.105646	0.0537719
0.007169	0.305441	0.104277	0.0538333
0.007276	0.308213	0.102708	0.0528012
0.007383	0.309103	0.100594	0.0516777
0.00749	0.308118	0.0982045	0.0506729
0.007597	0.305567	0.0957318	0.0498075
0.007704	0.301599	0.0930367	0.0490897
0.007811	0.296707	0.0906561	0.048271
0.007918	0.291238	0.0893925	0.0474487
0.008025	0.285767	0.0894679	0.0467715
0.008132	0.280885	0.0903134	0.0462967
0.008239	0.277055	0.0925404	0.0461504
0.008346	0.274535	0.0961348	0.0462799
0.008453	0.273668	0.099525	0.048948
0.00856	0.274484	0.102268	0.0526282
0.008667	0.276903	0.104014	0.0561229
0.008774	0.280616	0.104448	0.0590041
0.008881	0.285193	0.105047	0.0610955
0.008988	0.29004	0.105149	0.0623171
0.009095	0.29472	0.103934	0.0626064
0.009202	0.298658	0.101546	0.0620481
0.009309	0.301471	0.098589	0.0607312
0.009416	0.302807	0.0948994	0.0588484
0.009523	0.302515	0.0915234	0.0565733
0.00963	0.30071	0.0886987	0.0550019
0.009737	0.297294	0.0870148	0.0569213
0.009844	0.292588	0.0856849	0.058657
0.009951	0.286751	0.0846103	0.0609704
0.010058	0.280091	0.0838854	0.0632011
0.010165	0.272951	0.0847671	0.0655379
0.010272	0.265533	0.085872	0.0692502
0.010379	0.258051	0.0870164	0.0722813
0.010486	0.250813	0.0880312	0.0742805
0.010593	0.244037	0.0909553	0.0750618
0.0107	0.237786	0.0936589	0.0753242
0.010807	0.232267	0.0961896	0.0747727
0.010914	0.227526	0.0988138	0.0732132
0.011021	0.223755	0.100556	0.0716411
0.011128	0.220894	0.10137	0.0708346
0.011235	0.219188	0.101428	0.0695823
0.011342	0.218351	0.10166	0.0676118
0.011449	0.218504	0.101361	0.0651727
0.011556	0.219431	0.100706	0.0639448
0.011663	0.220969	0.0997774	0.0623789
0.01177	0.223156	0.099562	0.06117
0.011877	0.225801	0.0998667	0.059956
0.011984	0.228761	0.100857	0.0593308
0.012091	0.231947	0.101228	0.058717
0.012198	0.23544	0.101081	0.0585324
0.012305	0.238873	0.100446	0.0580956
0.012412	0.242135	0.0992308	0.0573671
0.012519	0.24495	0.0977207	0.0563995
0.012626	0.246943	0.0962511	0.0551418
0.012733	0.247953	0.0948949	0.0536236
0.01284	0.247658	0.0938312	0.0527405
0.012947	0.245901	0.0931576	0.052357
0.013054	0.242533	0.0928768	0.0519258
0.013161	0.237636	0.0929553	0.0514114
0.013268	0.231525	0.0934808	0.0508243
0.013375	0.224639	0.0941586	0.050174
0.013482	0.217575	0.0945748	0.0500249
0.013589	0.211067	0.0955908	0.0504065
0.013696	0.205761	0.0964514	0.0508101
0.013803	0.202227	0.0964447	0.0513051
0.01391	0.20092	0.095722	0.051996
0.014017	0.201972	0.0939971	0.0528553
0.014124	0.205283	0.0913914	0.0539125
0.014231	0.21058	0.0893429	0.055101
0.014338	0.217082	0.08683	0.0564434
0.014445	0.224113	0.0838837	0.0587154
0.014552	0.231035	0.0806838	0.0610838
0.014659	0.237148	0.0774124	0.0632853
0.014766	0.241856	0.0742721	0.065937
0.014873	0.244704	0.0728184	0.0689662
0.01498	0.245695	0.07262	0.0713422
0.015087	0.244711	0.0730894	0.0726647
0.015194	0.242051	0.07399	0.0728318
0.015301	0.238065	0.0751366	0.0717204
0.015408	0.233115	0.076586	0.0694851
0.015515	0.22782	0.0794273	0.0662305
0.015622	0.222545	0.0820548	0.0621284
0.015729	0.21759	0.0843124	0.0575668
0.015836	0.213305	0.0859562	0.0539416
0.015943	0.20996	0.0868237	0.0513524
0.01605	0.207699	0.0868951	0.0488742
0.016157	0.20677	0.0868328	0.0466267
0.016264	0.207089	0.0861561	0.0446535
0.016371	0.208777	0.0854718	0.0429698
0.016478	0.211704	0.0843852	0.0415428
0.016585	0.215802	0.0833093	0.0404134
0.016692	0.220697	0.0819252	0.0405276
0.016799	0.226033	0.0806881	0.0420183
0.016906	0.231315	0.0799477	0.0433463
0.017013	0.236021	0.079633	0.044303
0.01712	0.239781	0.0804462	0.0447699
0.017227	0.242242	0.0825313	0.0446249
0.017334	0.243147	0.0850945	0.0439142
0.017441	0.242503	0.0880277	0.0427029
0.017548	0.240483	0.0907627	0.0411312
0.017655	0.237561	0.0930051	0.0394315
0.017762	0.234137	0.094553	0.0384188
0.017869	0.230707	0.0953227	0.0390203
0.017976	0.227698	0.0957009	0.0405582
0.018083	0.225428	0.0953649	0.0423821
0.01819	0.223927	0.0943479	0.0444023
0.018297	0.223162	0.092843	0.0466495
0.018404	0.222827	0.0910537	0.0497864
0.018511	0.222242	0.0891242	0.0539254
0.018618	0.220855	0.0872562	0.057908
0.018725	0.218053	0.085545	0.0615159
0.018832	0.213343	0.0840665	0.0644453
0.018939	0.206422	0.082882	0.0666364
0.019046	0.197485	0.0825247	0.0679293
0.019153	0.186875	0.0833306	0.0686681
0.01926	0.175357	0.0863762	0.0689247
0.019367	0.163891	0.0896949	0.0682774
0.019474	0.153425	0.0927774	0.0668175
0.019581	0.145133	0.0947617	0.0646807
0.019688	0.139942	0.0964369	0.0621338
0.019795	0.138395	0.0971757	0.0593749
0.019902	0.141048	0.0975017	0.0567358
0.020009	0.147836	0.0971531	0.0547908
0.020116	0.158413	0.0962271	0.0537183
0.020223	0.17187	0.0950058	0.0532333
0.02033	0.187315	0.0946464	0.053838
0.020437	0.203591	0.0944153	0.055392
0.020544	0.219484	0.0943517	0.0572906
0.020651	0.233936	0.0945216	0.0594215
0.020758	0.24598	0.094883	0.0618929
0.020865	0.255024	0.0957636	0.06522
0.020972	0.26079	0.0968238	0.0685774
0.021079	0.26322	0.0979304	0.071625
0.021186	0.262655	0.0990274	0.074214
0.021293	0.259415	0.100279	0.0760698
0.0214	0.254088	0.102639	0.0781056
0.021507	0.247432	0.104717	0.079957
0.021614	0.239898	0.10609	0.0804664
0.021721	0.232045	0.107084	0.0799592
0.021828	0.224248	0.107234	0.0788125
0.021935	0.216864	0.106525	0.0763441
0.022042	0.210038	0.104901	0.0728481
0.022149	0.203786	0.102591	0.0687445
0.022256	0.198219	0.0999638	0.0647007
0.022363	0.193369	0.0974994	0.0617827
0.02247	0.18931	0.095001	0.0596944
0.022577	0.186243	0.0930706	0.057918
0.022684	0.184261	0.0909045	0.0565881
0.022791	0.183649	0.0886944	0.0555356
0.022898	0.184664	0.0866373	0.0555714
0.023005	0.187415	0.0848515	0.0555116
0.023112	0.191911	0.0841895	0.0551306
0.023219	0.198051	0.0840922	0.0546722
0.023326	0.205411	0.0843421	0.0556978
0.023433	0.213604	0.084832	0.0568872
0.02354	0.221985	0.0856762	0.0576649
0.023647	0.229913	0.0871676	0.0578986
0.023754	0.236914	0.088619	0.0575826
0.023861	0.242424	0.090102	0.0567567
0.023968	0.246204	0.092601	0.0554237
0.024075	0.248138	0.095208	0.0537599
0.024182	0.248372	0.0972613	0.0518679
0.024289	0.24724	0.0989464	0.0498708
0.024396	0.245051	0.100467	0.0484656
0.024503	0.242401	0.102389	0.0485156
0.02461	0.239441	0.103714	0.0507862
0.024717	0.2364	0.104439	0.0534659
0.024824	0.233139	0.104528	0.056291
0.024931	0.229403	0.104012	0.0590638
0.025038	0.224719	0.103011	0.0623768
0.025145	0.218409	0.10156	0.0660671
0.025252	0.209953	0.0997845	0.0695576
0.025359	0.198981	0.0982922	0.0727792
0.025466	0.1853	0.0968778	0.0756289
0.025573	0.16911	0.0954518	0.0780105
0.02568	0.150976	0.0947579	0.0805635
0.025787	0.131948	0.0948574	0.0837493
0.025894	0.113178	0.0950484	0.0863916
0.026001	0.0960604	0.0953909	0.0884271
0.026108	0.082046	0.0959487	0.0897358
0.026215	0.0721981	0.0964168	0.0902143
0.026322	0.0675991	0.0968383	0.0907522
0.026429	0.0686587	0.0973995	0.0907927
0.026536	0.0755027	0.0980092	0.0898467
0.026643	0.0875543	0.0986875	0.0874607
0.02675	0.104034	0.099369	0.0837772
0.026857	0.123828	0.0999335	0.0789464
0.026964	0.145679	0.100584	0.0733773
0.027071	0.168397	0.101829	0.0673891
0.027178	0.190577	0.102489	0.0616543
0.027285	0.211376	0.102431	0.0571494
0.027392	0.229917	0.101421	0.0536083
0.027499	0.245656	0.0993683	0.0505686
0.027606	0.258333	0.0962848	0.0482629
0.027713	0.267735	0.092176	0.0476437
0.02782	0.273784	0.0872245	0.0480989
0.027927	0.276554	0.0817814	0.0489402
0.028034	0.2761	0.076263	0.0499853
0.028141	0.272485	0.0707247	0.050949
0.028248	0.266105	0.0661118	0.052182
0.028355	0.257035	0.0627325	0.0524759
0.028462	0.245656	0.0601738	0.0517581
0.028569	0.23257	0.0587187	0.053037
0.028676	0.218356	0.0586668	0.0558379
0.028783	0.203898	0.0595181	0.0573442
0.02889	0.190205	0.061156	0.057555
0.028997	0.178385	0.0638366	0.0572695
0.029104	0.169258	0.0682637	0.0560296
0.029211	0.163868	0.0733837	0.0549027
0.029318	0.162642	0.0789139	0.0532345
0.029425	0.165885	0.0847181	0.0512796
0.029532	0.173502	0.0908986	0.0494757
0.029639	0.185222	0.098112	0.0483879
0.029746	0.200086	0.104553	0.0479754
0.029853	0.217171	0.110028	0.0485537
0.02996	0.235186	0.114293	0.0495977
0.030067	0.252841	0.117177	0.0516313
0.030174	0.268961	0.118683	0.0542555
0.030281	0.282441	0.11972	0.0570694
0.030388	0.292425	0.119487	0.0611754
0.030495	0.298413	0.117961	0.069667
0.030602	0.300043	0.115825	0.0774734
0.030709	0.297471	0.113331	0.0834372
0.030816	0.291059	0.109812	0.0877786
0.030923	0.281487	0.105453	0.0902575
0.03103	0.269395	0.101326	0.0902248
0.031137	0.255931	0.0975784	0.0888675
0.031244	0.241918	0.093608	0.0866384
0.031351	0.228262	0.0905671	0.0827234
0.031458	0.216047	0.0888651	0.0775691
0.031565	0.205836	0.0877691	0.0728913
0.031672	0.198402	0.087263	0.0694392
0.031779	0.193995	0.0878859	0.0680982
0.031886	0.19286	0.0889589	0.0665748
0.031993	0.19482	0.0902006	0.0648798
0.0321	0.199608	0.0915071	0.0631305
0.032207	0.206738	0.0926368	0.0612918
0.032314	0.215526	0.0936778	0.0595162
0.032421	0.225313	0.0950755	0.0594638
0.032528	0.235208	0.0971018	0.0596201
0.032635	0.244497	0.0982474	0.0600029
0.032742	0.252535	0.0995188	0.060658
0.032849	0.25894	0.100201	0.0615361
0.032956	0.263497	0.0994523	0.06254
0.033063	0.266153	0.0974897	0.0635623
0.03317	0.267172	0.0956544	0.0654241
0.033277	0.266772	0.0939434	0.0674704
0.033384	0.265621	0.0927017	0.0685198
0.033491	0.263962	0.0912377	0.0682071
0.033598	0.26227	0.0904218	0.0672785
0.033705	0.260889	0.0899653	0.0653027
0.033812	0.259819	0.0894553	0.0627796
0.033919	0.258988	0.0884382	0.0593057
0.034026	0.258197	0.0869637	0.0550115
0.034133	0.257154	0.0859814	0.0514048
0.03424	0.255328	0.0852331	0.0482371
0.034347	0.252611	0.0860601	0.0448293
0.034454	0.248593	0.0873393	0.042161
0.034561	0.243328	0.0888131	0.0406229
0.034668	0.236947	0.0901393	0.039659
0.034775	0.229668	0.0912599	0.0392874
0.034882	0.221985	0.0924688	0.0406197
0.034989	0.214522	0.0930071	0.0428732
0.035096	0.207831	0.0930726	0.0454927
0.035203	0.202332	0.0928755	0.0479311
0.03531	0.198513	0.0924966	0.0503494
0.035417	0.196632	0.0920022	0.0518801
0.035524	0.196857	0.0911291	0.0523802
0.035631	0.199124	0.0899536	0.0522433
0.035738	0.203343	0.0885759	0.0513706
0.035845	0.209475	0.0871284	0.04987
0.035952	0.217334	0.0858338	0.0482374
0.036059	0.226599	0.0852657	0.0462896
0.036166	0.237087	0.0846667	0.0441697
0.036273	0.248702	0.0841871	0.0420195
0.03638	0.261083	0.0841805	0.0398934
0.036487	0.273973	0.0848648	0.0378454
0.036594	0.287053	0.085894	0.0359276
0.036701	0.299645	0.0870747	0.0341381
0.036808	0.311381	0.0881848	0.032994
0.036915	0.321474	0.0890731	0.0319163
0.037022	0.329565	0.0897025	0.0308899
0.037129	0.334968	0.0896929	0.0309601
0.037236	0.337464	0.089	0.0312117
0.037343	0.336969	0.0882554	0.0316443
0.03745	0.333571	0.0882679	0.0331202
0.037557	0.327776	0.0877113	0.0359205
0.037664	0.320222	0.0865765	0.042024
0.037771	0.311699	0.0850064	0.0485553
0.037878	0.303256	0.0831688	0.0539132
0.037985	0.295648	0.0811558	0.0577053
0.038092	0.289738	0.0791256	0.0596721
0.038199	0.286233	0.0772708	0.0597851
0.038306	0.285581	0.0756457	0.0579717
0.038413	0.287849	0.074801	0.0551169
0.03852	0.293237	0.0749516	0.0533815
0.038627	0.301251	0.0761708	0.0507436
0.038734	0.311688	0.0777267	0.0479499
0.038841	0.323747	0.0805259	0.0451366
0.038948	0.336624	0.0847771	0.042205
0.039055	0.34985	0.0887107	0.0403817
0.039162	0.362541	0.0922083	0.040376
0.039269	0.373964	0.0956977	0.0404679
0.039376	0.383394	0.0984529	0.0404604
0.039483	0.390389	0.101714	0.0404509
0.03959	0.394342	0.104726	0.0412129
0.039697	0.395064	0.106719	0.0425257
0.039804	0.392385	0.107511	0.0434664
0.039911	0.386403	0.106922	0.0450099
0.040018	0.377483	0.104972	0.0461157
0.040125	0.366187	0.10179	0.047468
0.040232	0.35316	0.0997489	0.0487466
0.040339	0.33941	0.0977209	0.049272
0.040446	0.32607	0.0956042	0.0490557
0.040553	0.313887	0.0931182	0.0481462
0.04066	0.303903	0.09067	0.0471081
0.040767	0.297088	0.0887552	0.0460057
0.040874	0.293998	0.0893041	0.044916
0.040981	0.294892	0.0903524	0.0439824
0.041088	0.299804	0.0913057	0.0439995
0.041195	0.308597	0.0920875	0.0444017
0.041302	0.320832	0.0926993	0.0462196
0.041409	0.335991	0.093144	0.0484931
0.041516	0.353215	0.0941165	0.0503674
0.041623	0.371816	0.0949066	0.0528399
0.04173	0.391159	0.0954814	0.0543594
0.041837	0.410566	0.0957258	0.0559254
0.041944	0.429467	0.0963462	0.0568279
0.042051	0.447591	0.0967271	0.0569616
0.042158	0.464656	0.0966763	0.0572922
0.042265	0.480222	0.0962851	0.0576447
0.042372	0.494387	0.0955422	0.0587468
0.042479	0.506828	0.0951639	0.0598426
0.042586	0.51743	0.0946907	0.0614821
0.042693	0.52615	0.094127	0.0630898
0.0428	0.532769	0.0945957	0.0645921
0.042907	0.537	0.0949689	0.0658788
0.043014	0.538753	0.0952684	0.0671489
0.043121	0.537867	0.0955483	0.0693888
0.043228	0.534561	0.0956075	0.0715166
0.043335	0.528797	0.0956019	0.0729938
0.043442	0.52097	0.0954603	0.0743324
0.043549	0.511422	0.0952547	0.0765923
0.043656	0.500963	0.0950051	0.0781384
0.043763	0.490161	0.0946935	0.0790744
0.04387	0.479762	0.09434	0.078429
0.043977	0.470577	0.0940174	0.0765195
0.044084	0.463391	0.0937027	0.0742632
0.044191	0.458625	0.0934131	0.0714782
0.044298	0.456568	0.0931775	0.0688984
0.044405	0.457514	0.0933503	0.0663978
0.044512	0.461361	0.0930715	0.0647267
0.044619	0.467936	0.0927897	0.0632046
0.044726	0.476693	0.0931312	0.0621092
0.044833	0.487152	0.0937335	0.0616364
0.04494	0.498615	0.0945755	0.062161
0.045047	0.510491	0.0949008	0.0628766
0.045154	0.522026	0.0943842	0.0632868
0.045261	0.532701	0.0939618	0.0627904
0.045368	0.54201	0.0932555	0.0617911
0.045475	0.54971	0.0918989	0.0601451
0.045582	0.555393	0.0905175	0.0574152
0.045689	0.558937	0.0886224	0.0537649
0.045796	0.560446	0.0864831	0.0503814
0.045903	0.560085	0.0859111	0.0475269
0.04601	0.557916	0.085678	0.0450944
0.046117	0.554262	0.0871095	0.0439393
0.046224	0.549655	0.0887234	0.0436263
0.046331	0.544392	0.0902271	0.0436678
0.046438	0.538863	0.0913692	0.0439875
0.046545	0.533527	0.0919179	0.0444585
0.046652	0.528647	0.0916708	0.0448765
0.046759	0.524707	0.0915611	0.0455952
0.046866	0.522054	0.091094	0.0463367
0.046973	0.520608	0.0912974	0.0469562
0.04708	0.52052	0.091744	0.0468083
0.047187	0.521796	0.0911781	0.0463079
0.047294	0.524048	0.0895995	0.0454089
0.047401	0.527267	0.0872919	0.0438978
0.047508	0.531155	0.0847857	0.0428021
0.047615	0.535374	0.0817218	0.0427375
0.047722	0.539758	0.0793256	0.0421016
0.047829	0.544216	0.0769977	0.0409571
0.047936	0.548518	0.0745684	0.0400171
0.048043	0.55275	0.072067	0.0391079
0.04815	0.557098	0.0695312	0.0409397
0.048257	0.561551	0.0682143	0.0443774
0.048364	0.566243	0.067356	0.0484879
0.048471	0.57141	0.0668068	0.0529225
0.048578	0.577082	0.0661269	0.0563479
0.048685	0.583286	0.065371	0.0584171
0.048792	0.589987	0.0645729	0.0590843
0.048899	0.596807	0.063818	0.0583039
0.049006	0.603544	0.0631976	0.0585167
0.049113	0.609841	0.0627246	0.0587282
0.04922	0.615155	0.0623766	0.0590643
0.049327	0.619033	0.0634472	0.0598129
0.049434	0.621245	0.0646453	0.0615762
0.049541	0.621637	0.0657561	0.0626872
0.049648	0.620184	0.0666149	0.0631096
0.049755	0.617131	0.0671173	0.0627654
0.049862	0.61276	0.0671976	0.0615739
0.049969	0.607748	0.0673577	0.0595397
0.050076	0.602624	0.067228	0.0573215
0.050183	0.597968	0.0665251	0.0557081
0.05029	0.594304	0.065359	0.054007
0.050397	0.592158	0.0649439	0.0517853
0.050504	0.591634	0.0648947	0.0497487
0.050611	0.592587	0.0657849	0.0491438
0.050718	0.594839	0.0671002	0.0483576
0.050825	0.597894	0.0682633	0.047419
0.050932	0.60107	0.0692151	0.0464065
0.051039	0.603741	0.0699533	0.0458926
0.051146	0.604919	0.0703994	0.0465594
0.051253	0.604263	0.0716422	0.0473373
0.05136	0.601404	0.0727911	0.0482786
0.051467	0.596207	0.0733908	0.0501786
0.051574	0.588896	0.0744478	0.0529418
0.051681	0.580174	0.076639	0.0552577
0.051788	0.570616	0.0780155	0.0576683
0.051895	0.561171	0.0784494	0.0600521
0.052002	0.55275	0.0783666	0.0616797
0.052109	0.54621	0.0781936	0.0624151
0.052216	0.542532	0.0778374	0.0621981
0.052323	0.542214	0.0765378	0.0616803
0.05243	0.545501	0.0755281	0.0628631
0.052537	0.552477	0.0743825	0.0635679
0.052644	0.562853	0.0729183	0.0637107
0.052751	0.576228	0.0714056	0.0629246
0.052858	0.591909	0.0716788	0.0619286
0.052965	0.609259	0.0721277	0.0604588
0.053072	0.627532	0.0726705	0.0586537
0.053179	0.646081	0.0733678	0.0567453
0.053286	0.664168	0.0741659	0.0549553
0.053393	0.681161	0.0749527	0.0533965
0.0535	0.696689	0.0757	0.0522512
0.053607	0.710395	0.076882	0.0515922
0.053714	0.721969	0.0788209	0.0518566
0.053821	0.731228	0.0812756	0.053911
0.053928	0.738023	0.0844211	0.0568949
0.054035	0.742169	0.0888525	0.0598056
0.054142	0.743728	0.0926951	0.0624489
0.054249	0.742523	0.0955268	0.064876
0.054356	0.73869	0.0972658	0.0666901
0.054463	0.732137	0.0978828	0.067809
0.05457	0.723279	0.0974745	0.0681513
0.054677	0.712274	0.0964681	0.0676097
0.054784	0.699472	0.0960633	0.0663075
0.054891	0.685571	0.0954893	0.0653554
0.054998	0.671063	0.095983	0.0650395
0.055105	0.656743	0.0961595	0.0651355
0.055212	0.643176	0.0956272	0.064696
0.055319	0.631019	0.0949635	0.0655469
0.055426	0.62085	0.094425	0.0683788
0.055533	0.613083	0.0936632	0.0701846
0.05564	0.607803	0.0922636	0.0707731
0.055747	0.605296	0.090997	0.0702726
0.055854	0.605364	0.0902089	0.0687033
0.055961	0.607584	0.0902106	0.0662322
0.056068	0.611629	0.0899854	0.0636963
0.056175	0.616799	0.0893203	0.0620061
0.056282	0.622574	0.0882777	0.0604121
0.056389	0.628501	0.086782	0.0602443
0.056496	0.633941	0.0848417	0.0600679
0.056603	0.638555	0.0828654	0.0602008
0.05671	0.642111	0.0813702	0.0607141
0.056817	0.644619	0.0801295	0.0614476
0.056924	0.64594	0.0792376	0.0623763
0.057031	0.646427	0.0788052	0.0635741
0.057138	0.646166	0.0792519	0.0661244
0.057245	0.645378	0.0803423	0.0705611
0.057352	0.644181	0.0822759	0.0746198
0.057459	0.642824	0.0858146	0.07854
0.057566	0.641248	0.0893702	0.0830784
0.057673	0.639658	0.0927428	0.0870623
0.05778	0.63797	0.0958836	0.0901851
0.057887	0.636013	0.0989058	0.092327
0.057994	0.633595	0.101227	0.0934947
0.058101	0.630657	0.102667	0.0936029
0.058208	0.627017	0.103148	0.0932236
0.058315	0.622662	0.102723	0.0922408
0.058422	0.617762	0.102402	0.0902798
0.058529	0.612326	0.101718	0.0872208
0.058636	0.606603	0.100739	0.0835558
0.058743	0.600866	0.0996408	0.0800605
0.05885	0.595443	0.0983805	0.076589
0.058957	0.590577	0.0970048	0.0738027
0.059064	0.58681	0.0951721	0.0694214
0.059171	0.584107	0.0928939	0.0645934
0.059278	0.582734	0.0903628	0.0606875
0.059385	0.582639	0.0886735	0.058026
0.059492	0.583736	0.0885194	0.055974
0.059599	0.585805	0.0890874	0.0547726
0.059706	0.588635	0.0900991	0.0545264
0.059813	0.591661	0.0925804	0.0568316
0.05992	0.594665	0.0955382	0.0592657
0.060027	0.597298	0.0984624	0.0615563
0.060134	0.599264	0.101156	0.0640494
0.060241	0.600625	0.103551	0.0660675
0.060348	0.601432	0.105575	0.0674041
0.060455	0.601851	0.107206	0.0685778
0.060562	0.602201	0.108514	0.0702381
0.060669	0.602976	0.109588	0.0734601
0.060776	0.604376	0.110455	0.0804722
0.060883	0.607014	0.111231	0.0879635
0.06099	0.610881	0.111889	0.0949389
0.061097	0.616395	0.112392	0.10086
0.061204	0.623269	0.113581	0.105311
0.061311	0.631122	0.114178	0.108015
0.061418	0.639622	0.11388	0.108731
0.061525	0.648092	0.113039	0.108108
0.061632	0.656064	0.111392	0.106971
0.061739	0.662898	0.108743	0.104087
0.061846	0.668071	0.105704	0.100364
0.061953	0.671351	0.101811	0.0965956
0.06206	0.672617	0.097293	0.0940229
0.062167	0.671865	0.0925208	0.0911625
0.062274	0.669366	0.0885723	0.0872448
0.062381	0.665441	0.0860345	0.0839967
0.062488	0.660626	0.0838435	0.0805117
0.062595	0.655505	0.0823009	0.0764511
0.062702	0.650381	0.0817746	0.0719706
0.062809	0.645851	0.0813091	0.0673288
0.062916	0.642322	0.0807726	0.062692
0.063023	0.640195	0.0800892	0.0582924
0.06313	0.64001	0.0793139	0.0543763
0.063237	0.642119	0.0784431	0.0511098
0.063344	0.646717	0.0777133	0.0498707
0.063451	0.654395	0.0780768	0.0494564
0.063558	0.665367	0.0790798	0.0498583
0.063665	0.679758	0.0800481	0.0522089
0.063772	0.697666	0.0811681	0.0547067
0.063879	0.718843	0.0830772	0.0588783
0.063986	0.742821	0.084821	0.0639206
0.064093	0.768876	0.0866403	0.0689672
0.0642	0.795991	0.0884209	0.0736697
0.064307	0.822714	0.090084	0.0800895
0.064414	0.847809	0.0920767	0.0865638
0.064521	0.869751	0.0944934	0.0947928
0.064628	0.887154	0.0965307	0.101825
0.064735	0.89889	0.0982511	0.107672
0.064842	0.904076	0.0997514	0.114193
0.064949	0.902188	0.101102	0.120304
0.065056	0.893317	0.10246	0.125205
0.065163	0.877768	0.103436	0.128851
0.06527	0.85642	0.104386	0.13113
0.065377	0.830427	0.104618	0.132817
0.065484	0.801317	0.104044	0.133247
0.065591	0.770613	0.102587	0.131873
0.065698	0.739795	0.100332	0.129181
0.065805	0.710329	0.098124	0.124869
0.065912	0.68331	0.096034	0.119434
0.066019	0.659954	0.0943595	0.114856
0.066126	0.64074	0.0938167	0.110433
0.066233	0.62612	0.0929826	0.106582
0.06634	0.616132	0.0915474	0.103763
0.066447	0.610881	0.0895503	0.102507
0.066554	0.609987	0.0871282	0.102172
0.066661	0.612807	0.0845239	0.102824
0.066768	0.618839	0.0826586	0.105102
0.066875	0.627434	0.0816552	0.108913
0.066982	0.638044	0.0820201	0.113504
0.067089	0.649882	0.0823307	0.118645
0.067196	0.662201	0.0820526	0.123546
0.067303	0.674373	0.0811399	0.127935
0.06741	0.685814	0.0796499	0.131514
0.067517	0.695806	0.0781745	0.134194
0.067624	0.703952	0.0765354	0.135947
0.067731	0.709866	0.0746392	0.136741
0.067838	0.713394	0.0742011	0.136546
0.067945	0.714556	0.0737259	0.135504
0.068052	0.713658	0.0729708	0.133594
0.068159	0.711027	0.0718498	0.13074
0.068266	0.707303	0.0705885	0.127038
0.068373	0.703145	0.0708225	0.122381
0.06848	0.699271	0.0718637	0.116732
0.068587	0.6963	0.0727567	0.111183
0.068694	0.694518	0.0729275	0.104609
0.068801	0.694335	0.072689	0.0972174
0.068908	0.695586	0.0725313	0.0913265
0.069015	0.698087	0.0716842	0.0857312
0.069122	0.701165	0.0701995	0.0810013
0.069229	0.70432	0.0683242	0.0774555
0.069336	0.706904	0.0662441	0.0750077
0.069443	0.708209	0.0648161	0.0742356
0.06955	0.707716	0.0640372	0.0747576
0.069657	0.705104	0.0639434	0.0764892
0.069764	0.700337	0.0644036	0.0792802
0.069871	0.69371	0.0654792	0.082903
0.069978	0.685837	0.0684349	0.0878732
0.070085	0.677296	0.0712052	0.0936402
0.070192	0.668989	0.0744066	0.0994646
0.070299	0.661771	0.0776917	0.104973
0.070406	0.65635	0.0802648	0.109738
0.070513	0.653291	0.0825479	0.113581
0.07062	0.653111	0.0836363	0.116265
0.070727	0.655737	0.0837452	0.117753
0.070834	0.661141	0.0830418	0.118231
0.070941	0.669032	0.0814531	0.117768
0.071048	0.678708	0.0813002	0.116659
0.071155	0.689508	0.0814717	0.115261
0.071262	0.70074	0.0823361	0.114654
0.071369	0.711595	0.0838545	0.115297
0.071476	0.721566	0.0861637	0.117044
0.071583	0.729965	0.0881839	0.120531
0.07169	0.736511	0.0908786	0.124339
0.071797	0.740959	0.092597	0.128207
0.071904	0.743383	0.0930418	0.131803
0.072011	0.743628	0.0920016	0.134769
0.072118	0.741981	0.0894724	0.136786
0.072225	0.738678	0.0862823	0.137445
0.072332	0.73407	0.0821257	0.138513
0.072439	0.728286	0.0770736	0.138115
0.072546	0.72154	0.0752468	0.136168
0.072653	0.713994	0.073263	0.132861
0.07276	0.705941	0.0711399	0.128538
0.072867	0.697501	0.0691023	0.12363
0.072974	0.688968	0.0673989	0.118603
0.073081	0.680754	0.0670615	0.114083
0.073188	0.673324	0.0675842	0.11044
0.073295	0.667084	0.0689133	0.107902
0.073402	0.662724	0.0709373	0.107125
0.073509	0.660897	0.0734131	0.107439
0.073616	0.662168	0.0760559	0.108621
0.073723	0.666906	0.0785637	0.110763
0.07383	0.675297	0.0821257	0.113299
0.073937	0.687143	0.085635	0.115433
0.074044	0.702131	0.0879636	0.119443
0.074151	0.719716	0.0889001	0.122276
0.074258	0.738834	0.0885336	0.123642
0.074365	0.758528	0.086957	0.124199
0.074472	0.777701	0.0839871	0.124204
0.074579	0.795446	0.0804456	0.123536
0.074686	0.811045	0.0775956	0.12274
0.074793	0.824048	0.0744125	0.122619
0.0749	0.834037	0.0709637	0.123819
0.075007	0.841095	0.0675903	0.12787
0.075114	0.845371	0.0660673	0.133574
0.075221	0.847121	0.0668037	0.140389
0.075328	0.846825	0.0684071	0.147929
0.075435	0.844472	0.0703735	0.155572
0.075542	0.83998	0.0724813	0.163269
0.075649	0.83325	0.0745102	0.170608
0.075756	0.82399	0.0761828	0.176093
0.075863	0.811822	0.0773051	0.179291
0.07597	0.79659	0.0777722	0.180042
0.076077	0.778115	0.0782529	0.178391
0.076184	0.756547	0.0789112	0.174655
0.076291	0.732479	0.0792684	0.169503
0.076398	0.706882	0.0794318	0.16364
0.076505	0.680904	0.0794744	0.157798
0.076612	0.656128	0.0795508	0.155614
0.076719	0.634045	0.0797292	0.155352
0.076826	0.616076	0.0814636	0.156996
0.076933	0.60344	0.0833294	0.160763
0.07704	0.597236	0.0851913	0.166917
0.077147	0.597674	0.0868637	0.174116
0.077254	0.6048	0.0882342	0.181915
0.077361	0.61784	0.0890875	0.18958
0.077468	0.635736	0.0898138	0.196489
0.077575	0.657019	0.0899884	0.202632
0.077682	0.680043	0.0905424	0.20698
0.077789	0.702959	0.0911674	0.209092
0.077896	0.724154	0.0922785	0.208839
0.078003	0.742138	0.0922742	0.206196
0.07811	0.755934	0.091898	0.201253
0.078217	0.764819	0.0902438	0.194402
0.078324	0.76862	0.0870668	0.186004
0.078431	0.767479	0.082622	0.176661
0.078538	0.762092	0.0773023	0.167012
0.078645	0.753319	0.0714805	0.157782
0.078752	0.742329	0.06692	0.151189
0.078859	0.730275	0.0629072	0.1463
0.078966	0.718552	0.0611555	0.143438
0.079073	0.707938	0.0609557	0.143003
0.07918	0.699399	0.0621553	0.145453
0.079287	0.693259	0.0655427	0.149199
0.079394	0.689954	0.0694752	0.153811
0.079501	0.689453	0.0736769	0.158953
0.079608	0.691583	0.0785389	0.164036
0.079715	0.695929	0.0839511	0.169242
0.079822	0.702078	0.0901231	0.174141
0.079929	0.709589	0.0960653	0.177837
0.080036	0.717913	0.101256	0.180213
0.080143	0.726855	0.105589	0.18138
0.08025	0.735857	0.109106	0.181462
0.080357	0.74459	0.111147	0.180751
0.080464	0.752626	0.111785	0.179666
0.080571	0.759498	0.11217	0.178572
0.080678	0.764976	0.111916	0.177906
0.080785	0.768541	0.111825	0.178021
0.080892	0.769765	0.111785	0.1789
0.080999	0.768255	0.111247	0.180629
0.081106	0.763942	0.110057	0.18309
0.081213	0.756768	0.108167	0.185967
0.08132	0.746998	0.105642	0.188887
0.081427	0.735041	0.102485	0.191592
0.081534	0.721468	0.0987017	0.193556
0.081641	0.707118	0.0954195	0.194663
0.081748	0.692831	0.0920123	0.194608
0.081855	0.679289	0.088533	0.193569
0.081962	0.667212	0.0855179	0.191615
0.082069	0.657239	0.0821938	0.189035
0.082176	0.649521	0.078446	0.185985
0.082283	0.644035	0.0743557	0.182894
0.08239	0.640723	0.0700502	0.180208
0.082497	0.639268	0.0674464	0.178015
0.082604	0.639229	0.0652296	0.176473
0.082711	0.64025	0.0636411	0.175633
0.082818	0.642006	0.0623496	0.17536
0.082925	0.644271	0.061	0.175555
0.083032	0.647124	0.0600112	0.176122
0.083139	0.650469	0.0595802	0.176677
0.083246	0.654456	0.0589254	0.177111
0.083353	0.659136	0.0579838	0.177454
0.08346	0.664561	0.057876	0.177636
0.083567	0.670704	0.0587224	0.177897
0.083674	0.677536	0.0597102	0.178468
0.083781	0.684662	0.0607059	0.179562
0.083888	0.692043	0.0621411	0.181574
0.083995	0.699321	0.0642333	0.184934
0.084102	0.706237	0.0662834	0.191131
0.084209	0.712617	0.0688015	0.198941
0.084316	0.718491	0.0720895	0.207755
0.084423	0.723491	0.0752518	0.217155
0.08453	0.727803	0.0777977	0.226771
0.084637	0.731332	0.0793794	0.236088
0.084744	0.734218	0.0799332	0.244461
0.084851	0.736214	0.0795819	0.251498
0.084958	0.737283	0.0784214	0.257373
0.085065	0.736955	0.0766213	0.262953
0.085172	0.734988	0.074449	0.266589
0.085279	0.731148	0.0721073	0.268138
0.085386	0.725146	0.07025	0.267515
0.085493	0.717015	0.0683596	0.265044
0.0856	0.706962	0.0672063	0.261036
0.085707	0.695425	0.0664862	0.255753
0.085814	0.683137	0.0668899	0.249659
0.085921	0.670867	0.0678472	0.243074
0.086028	0.659736	0.0687159	0.236201
0.086135	0.650672	0.0694349	0.229433
0.086242	0.644499	0.0705243	0.222873
0.086349	0.641807	0.0719813	0.216555
0.086456	0.642844	0.073352	0.210586
0.086563	0.647434	0.0753184	0.204941
0.08667	0.654953	0.0774102	0.199513
0.086777	0.664412	0.0793966	0.194513
0.086884	0.674639	0.0806666	0.189862
0.086991	0.684459	0.0809989	0.185577
0.087098	0.692694	0.0804126	0.181844
0.087205	0.698309	0.0798025	0.178858
0.087312	0.700562	0.0788132	0.176714
0.087419	0.699449	0.0773328	0.17557
0.087526	0.695272	0.0754543	0.175432
0.087633	0.688608	0.0745651	0.176228
0.08774	0.680509	0.0735293	0.178029
0.087847	0.672417	0.0717768	0.180664
0.087954	0.665483	0.0694639	0.183747
0.088061	0.661085	0.0673821	0.187113
0.088168	0.66021	0.0668493	0.190393
0.088275	0.663333	0.0671613	0.193231
0.088382	0.670785	0.0688033	0.195539
0.088489	0.682389	0.0709765	0.197228
0.088596	0.697476	0.0734317	0.202043
0.088703	0.715111	0.0760446	0.205836
0.08881	0.734224	0.0786835	0.208142
0.088917	0.753348	0.0811877	0.208804
0.089024	0.771423	0.0835153	0.208036
0.089131	0.787129	0.0855901	0.205964
0.089238	0.799654	0.0872795	0.203622
0.089345	0.808187	0.088679	0.200833
0.089452	0.812228	0.0898091	0.197817
0.089559	0.811604	0.090688	0.194856
0.089666	0.806431	0.0914226	0.192382
0.089773	0.796943	0.0920199	0.1906
0.08988	0.783837	0.0925343	0.189743
0.089987	0.768102	0.0930355	0.190809
0.090094	0.750713	0.0935583	0.194836
0.090201	0.732691	0.0940451	0.199576
0.090308	0.715235	0.0944786	0.204917
0.090415	0.699232	0.0948492	0.210706
0.090522	0.685584	0.0950543	0.216627
0.090629	0.674978	0.0951108	0.222581
0.090736	0.66783	0.094904	0.228199
0.090843	0.664088	0.0943639	0.234416
0.09095	0.663627	0.0935203	0.241125
0.091057	0.665785	0.0923233	0.246072
0.091164	0.670006	0.0907625	0.248844
0.091271	0.675362	0.0893889	0.249403
0.091378	0.681188	0.0880869	0.247607
0.091485	0.68674	0.0864352	0.243623
0.091592	0.691482	0.0844934	0.238135
0.091699	0.695189	0.082305	0.23386
0.091806	0.697676	0.0799004	0.228604
0.091913	0.699307	0.077376	0.222666
0.09202	0.700223	0.0747978	0.21623
0.092127	0.700796	0.0722512	0.209637
0.092234	0.70134	0.0699147	0.203288
0.092341	0.702269	0.067786	0.19745
0.092448	0.703701	0.0659163	0.192376
0.092555	0.705813	0.0659851	0.188402
0.092662	0.708423	0.0669804	0.185757
0.092769	0.711254	0.0693092	0.184482
0.092876	0.714283	0.0718564	0.184661
0.092983	0.717058	0.0743358	0.186126
0.09309	0.719239	0.0764491	0.188698
0.093197	0.720767	0.0780363	0.192242
0.093304	0.721361	0.0788703	0.196289
0.093411	0.720898	0.078868	0.201386
0.093518	0.719346	0.0779976	0.207407
0.093625	0.716553	0.0762847	0.212543
0.093732	0.712612	0.0738706	0.216473
0.093839	0.707642	0.0709895	0.219184
0.093946	0.701665	0.0678687	0.22054
0.094053	0.694714	0.0647365	0.220622
0.09416	0.687333	0.0637558	0.219749
0.094267	0.679627	0.0640546	0.218078
0.094374	0.672094	0.067992	0.215918
0.094481	0.665161	0.074585	0.214766
0.094588	0.659541	0.080513	0.214161
0.094695	0.65564	0.0853664	0.213683
0.094802	0.654161	0.0895026	0.21351
0.094909	0.655344	0.0924109	0.213439
0.095016	0.659393	0.0936669	0.213475
0.095123	0.666177	0.0932749	0.21356
0.09523	0.675267	0.0912982	0.21346
0.095337	0.686248	0.0879886	0.213086
0.095444	0.698403	0.086173	0.212403
0.095551	0.710857	0.0835048	0.211264
0.095658	0.722863	0.0803967	0.209589
0.095765	0.733796	0.0779636	0.20755
0.095872	0.743307	0.0751545	0.205052
0.095979	0.751075	0.0721871	0.202234
0.096086	0.757312	0.0693326	0.199372
0.096193	0.762021	0.0667108	0.196577
0.0963	0.765575	0.0651882	0.194022
0.096407	0.768384	0.0653497	0.192101
0.096514	0.770805	0.0660997	0.190935
0.096621	0.772769	0.067394	0.190706
0.096728	0.774588	0.0688446	0.191489
0.096835	0.775811	0.0700509	0.193233
0.096942	0.776017	0.0709169	0.195754
0.097049	0.774862	0.0713777	0.198895
0.097156	0.771779	0.0713471	0.20218
0.097263	0.76657	0.07082	0.205193
0.09737	0.759096	0.0697899	0.207574
0.097477	0.749593	0.0692811	0.208792
0.097584	0.738468	0.0690979	0.208594
0.097691	0.726426	0.068483	0.206966
0.097798	0.71434	0.0674039	0.203769
0.097905	0.703103	0.0659159	0.199661
0.098012	0.693802	0.064095	0.195182
0.098119	0.687044	0.0620631	0.189726
0.098226	0.683341	0.0600777	0.183858
0.098333	0.682816	0.058288	0.178275
0.09844	0.6853	0.0564166	0.173412
0.098547	0.69028	0.0546826	0.170335
0.098654	0.697331	0.054501	0.170376
0.098761	0.705605	0.0547495	0.171481
0.098868	0.714448	0.0561253	0.173442
0.098975	0.723226	0.0585055	0.176062
0.099082	0.731534	0.0605725	0.178834
0.099189	0.739301	0.0621427	0.181426
0.099296	0.74647	0.0647385	0.183917
0.099403	0.753198	0.0663515	0.186635
0.09951	0.759829	0.0678898	0.19018
0.099617	0.766919	0.068975	0.194933
0.099724	0.774614	0.069063	0.199091
0.099831	0.783078	0.0683198	0.202533
0.099938	0.792415	0.0669361	0.205158
0.100045	0.802236	0.0650613	0.206694
0.100152	0.81236	0.0641472	0.207059
0.100259	0.822052	0.0642876	0.206216
0.100366	0.830651	0.0653789	0.20399
0.100473	0.837403	0.0665456	0.200524
0.10058	0.841515	0.06789	0.195885
0.100687	0.842347	0.069344	0.190239
0.100794	0.839866	0.0707837	0.183833
0.100901	0.833799	0.0721348	0.177186
0.101008	0.824393	0.0733196	0.170603
0.101115	0.81218	0.0742898	0.164653
0.101222	0.798089	0.0750257	0.159785
0.101329	0.78283	0.0754455	0.156244
0.101436	0.767644	0.0756025	0.154371
0.101543	0.753494	0.0755086	0.154351
0.10165	0.741262	0.075146	0.156081
0.101757	0.731851	0.0745039	0.15993
0.101864	0.725834	0.0735527	0.16544
0.101971	0.7232	0.0722905	0.172571
0.102078	0.724064	0.0711122	0.180086
0.102185	0.727992	0.0703485	0.187411
0.102292	0.734118	0.0691441	0.193988
0.102399	0.741585	0.0674625	0.199629
0.102506	0.749574	0.0653332	0.20497
0.102613	0.757086	0.0627972	0.20939
0.10272	0.76338	0.0614894	0.212725
0.102827	0.767808	0.0605808	0.214995
0.102934	0.77013	0.0603915	0.216196
0.103041	0.770244	0.0608545	0.216536
0.103148	0.768533	0.061676	0.216224
0.103255	0.765187	0.0628793	0.215404
0.103362	0.761022	0.0644594	0.214278
0.103469	0.756661	0.0663407	0.213139
0.103576	0.752689	0.0683578	0.212071
0.103683	0.749549	0.0704124	0.211294
0.10379	0.747713	0.0723569	0.211029
0.103897	0.746989	0.0740031	0.211191
0.104004	0.747404	0.0752599	0.211925
0.104111	0.748756	0.077084	0.213125
0.104218	0.750574	0.0788784	0.214711
0.104325	0.75258	0.0810968	0.216602
0.104432	0.754216	0.0838349	0.218785
0.104539	0.755175	0.0860549	0.222135
0.104646	0.755263	0.0877339	0.225233
0.104753	0.754336	0.088881	0.227838
0.10486	0.752506	0.0904416	0.229727
0.104967	0.750312	0.0934057	0.230932
0.105074	0.747886	0.0958988	0.231466
0.105181	0.745743	0.0977566	0.231297
0.105288	0.744276	0.0989427	0.230783
0.105395	0.743851	0.0994284	0.230273
0.105502	0.744734	0.099361	0.22985
0.105609	0.746968	0.0987247	0.229906
0.105716	0.750518	0.0974758	0.230552
0.105823	0.755004	0.0956879	0.231819
0.10593	0.760039	0.093588	0.233699
0.106037	0.764877	0.0913917	0.236054
0.106144	0.769172	0.0898697	0.239641
0.106251	0.772338	0.0896306	0.243997
0.106358	0.774135	0.0896703	0.247684
0.106465	0.77431	0.0899489	0.250107
0.106572	0.773024	0.0904689	0.250848
0.106679	0.770468	0.0910354	0.249554
0.106786	0.767068	0.0914826	0.245934
0.106893	0.763363	0.0916617	0.240017
0.107	0.759818	0.0917982	0.232138
0.107107	0.756914	0.0918538	0.222628
0.107214	0.755002	0.0912364	0.212071
0.107321	0.75404	0.089942	0.20124
0.107428	0.753885	0.0881286	0.192095
0.107535	0.75441	0.0857791	0.184265
0.107642	0.755155	0.0828334	0.181302
0.107749	0.755597	0.0799181	0.179912
0.107856	0.755434	0.0772979	0.180033
0.107963	0.754512	0.0751508	0.181585
0.10807	0.752863	0.0742836	0.184252
0.108177	0.750609	0.0753838	0.187813
0.108284	0.748364	0.0772217	0.191905
0.108391	0.746367	0.0796512	0.196118
0.108498	0.745604	0.0829469	0.200232
0.108605	0.746312	0.0865069	0.204013
0.108712	0.748977	0.0899177	0.207288
0.108819	0.75356	0.0928879	0.210076
0.108926	0.760087	0.0950992	0.212355
0.109033	0.76789	0.0962948	0.214095
0.10914	0.77647	0.0963143	0.215473
0.109247	0.784774	0.0954166	0.216584
0.109354	0.791971	0.0935796	0.217377
0.109461	0.797412	0.0918174	0.21794
0.109568	0.800384	0.091355	0.218237
0.109675	0.800901	0.0904922	0.218164
0.109782	0.799051	0.0895081	0.217764
0.109889	0.795159	0.0886557	0.217994
0.109996	0.7901	0.0880673	0.218583
0.110103	0.784621	0.0879407	0.21891
0.11021	0.779675	0.0882691	0.219287
0.110317	0.776358	0.0889891	0.218366
0.110424	0.775113	0.0899304	0.21842
0.110531	0.776538	0.0908679	0.219377
0.110638	0.78033	0.0915135	0.219418
0.110745	0.786221	0.0916654	0.220215
0.110852	0.793447	0.0911665	0.221727
0.110959	0.800984	0.0899424	0.223611
0.111066	0.807873	0.0880362	0.225953
0.111173	0.813056	0.0855795	0.228638
0.11128	0.815732	0.0827422	0.231502
0.111387	0.815367	0.0798535	0.234354
0.111494	0.811717	0.0773375	0.236716
0.111601	0.804665	0.0758305	0.238135
0.111708	0.794828	0.0769079	0.240481
0.111815	0.78289	0.078525	0.242634
0.111922	0.769433	0.0798825	0.243525
0.112029	0.755277	0.0807164	0.24328
0.112136	0.741246	0.080756	0.242114
0.112243	0.728028	0.0797602	0.2402
0.11235	0.715969	0.0787736	0.238125
0.112457	0.705312	0.0772247	0.236257
0.112564	0.696333	0.0749652	0.234847
0.112671	0.68886	0.0743691	0.234195
0.112778	0.682639	0.0737143	0.234328
0.112885	0.677683	0.0728208	0.235204
0.112992	0.673973	0.0722294	0.236667
0.113099	0.67148	0.0720443	0.238433
0.113206	0.670206	0.0723326	0.240003
0.113313	0.670566	0.0730226	0.24105
0.11342	0.672847	0.0733237	0.241171
0.113527	0.677219	0.0731147	0.240064
0.113634	0.684208	0.0724652	0.237774
0.113741	0.693671	0.0717123	0.236331
0.113848	0.705548	0.0705908	0.232968
0.113955	0.719571	0.0685868	0.227996
0.114062	0.735156	0.0657136	0.221902
0.114169	0.751343	0.0620786	0.215281
0.114276	0.767379	0.0582918	0.20895
0.114383	0.782152	0.0547122	0.203573
0.11449	0.794632	0.0523321	0.199795
0.114597	0.803897	0.0505657	0.198324
0.114704	0.809318	0.0499835	0.200238
0.114811	0.810614	0.0507701	0.20453
0.114918	0.807481	0.0521855	0.21062
0.115025	0.800288	0.0544387	0.217893
0.115132	0.789538	0.0572251	0.225827
0.115239	0.775891	0.0600363	0.234981
0.115346	0.760076	0.0625915	0.243566
0.115453	0.743099	0.0647137	0.250526
0.11556	0.725837	0.066299	0.255204
0.115667	0.709273	0.0673081	0.256984
0.115774	0.694068	0.067959	0.255713
0.115881	0.680936	0.068478	0.254073
0.115988	0.67022	0.0686277	0.250228
0.116095	0.662102	0.068617	0.244612
0.116202	0.656639	0.0688132	0.237953
0.116309	0.653766	0.0700546	0.231006
0.116416	0.653171	0.0717829	0.224442
0.116523	0.654493	0.0737541	0.219043
0.11663	0.65731	0.0759165	0.215267
0.116737	0.661287	0.0788159	0.213521
0.116844	0.666122	0.0815617	0.213983
0.116951	0.671398	0.0839211	0.216488
0.117058	0.67688	0.0856743	0.220706
0.117165	0.682543	0.0867353	0.22625
0.117272	0.688312	0.0869868	0.232537
0.117379	0.694177	0.0863758	0.23895
0.117486	0.700467	0.0853511	0.245006
0.117593	0.707365	0.0835845	0.250099
0.1177	0.714896	0.0811749	0.253873
0.117807	0.723253	0.0791506	0.256131
0.117914	0.732393	0.0768628	0.256757
0.118021	0.742202	0.0742723	0.255784
0.118128	0.752437	0.071487	0.253424
0.118235	0.76268	0.0685942	0.24981
0.118342	0.772651	0.0656793	0.245248
0.118449	0.782015	0.0631679	0.240859
0.118556	0.790122	0.0608052	0.23618
0.118663	0.796765	0.0591193	0.231868
0.11877	0.801464	0.0579796	0.226994
0.118877	0.80404	0.0569445	0.221783
0.118984	0.804388	0.0554098	0.216585
0.119091	0.802657	0.0537855	0.211709
0.119198	0.79885	0.0520675	0.207234
0.119305	0.79339	0.0513867	0.203336
0.119412	0.786617	0.0512319	0.200801
0.119519	0.779001	0.0515414	0.199769
0.119626	0.770929	0.0524153	0.198848
0.119733	0.763094	0.0539046	0.197974
0.11984	0.755782	0.0563551	0.197502
0.119947	0.749427	0.0599886	0.197779
0.120054	0.744311	0.0638796	0.197575
0.120161	0.740485	0.067658	0.196625
0.120268	0.737916	0.071017	0.194959
0.120375	0.736449	0.073698	0.192545
0.120482	0.735771	0.0754427	0.190382
0.120589	0.735527	0.0763904	0.190163
0.120696	0.735233	0.0766781	0.192785
0.120803	0.734473	0.0762207	0.196273
0.12091	0.732953	0.0752835	0.199586
0.121017	0.730552	0.0750733	0.202318
0.121124	0.727383	0.075737	0.20411
0.121231	0.723421	0.0766286	0.205633
0.121338	0.719194	0.0778498	0.205986
0.121445	0.715171	0.0793765	0.204838
0.121552	0.711853	0.0811391	0.202322
0.121659	0.709908	0.0830166	0.198864
0.121766	0.709976	0.0848244	0.194719
0.121873	0.712331	0.0863375	0.190502
0.12198	0.717197	0.0879291	0.187494
0.122087	0.724514	0.089661	0.186615
0.122194	0.73404	0.0905488	0.186656
0.122301	0.74519	0.0926365	0.187872
0.122408	0.757367	0.0938821	0.190122
0.122515	0.769554	0.0938844	0.193218
0.122622	0.780962	0.0927471	0.196992
0.122729	0.790677	0.0905858	0.200962
0.122836	0.798108	0.0876796	0.204765
0.122943	0.802743	0.08432	0.208064
0.12305	0.804126	0.080679	0.21147
0.123157	0.802329	0.0770151	0.214582
0.123264	0.797708	0.0753565	0.216394
0.123371	0.790543	0.0744314	0.216729
0.123478	0.781818	0.0733357	0.215722
0.123585	0.772174	0.0720618	0.21368
0.123692	0.762487	0.0710983	0.210821
0.123799	0.753805	0.0706812	0.207669
0.123906	0.746859	0.0705727	0.204729
0.124013	0.74229	0.0707756	0.202225
0.12412	0.740168	0.0706878	0.200528
0.124227	0.740622	0.0705495	0.200302
0.124334	0.743285	0.0702628	0.201008
0.124441	0.747574	0.0696313	0.202591
0.124548	0.752832	0.0684406	0.204893
0.124655	0.758026	0.0677746	0.207457
0.124762	0.762316	0.0669793	0.209977
0.124869	0.764979	0.0656477	0.212056
0.124976	0.765199	0.0642181	0.213227
0.125083	0.762755	0.0624548	0.213263
0.12519	0.757616	0.0620213	0.211994
0.125297	0.750061	0.0612262	0.209283
0.125404	0.740784	0.0604234	0.205253
0.125511	0.730519	0.0593938	0.200197
0.125618	0.720082	0.0581062	0.194365
0.125725	0.710408	0.0577766	0.188197
0.125832	0.702275	0.0573483	0.182142
0.125939	0.696176	0.0565383	0.17656
0.126046	0.692592	0.0565834	0.171994
0.126153	0.691503	0.057061	0.168705
0.12626	0.692904	0.0573685	0.166823
0.126367	0.696523	0.0591184	0.16644
0.126474	0.701981	0.0612254	0.16799
0.126581	0.708684	0.0630933	0.171584
0.126688	0.716101	0.0645743	0.176185
0.126795	0.723914	0.0654709	0.181438
0.126902	0.731597	0.0656823	0.186928
0.127009	0.738653	0.0652449	0.193153
0.127116	0.744813	0.0642735	0.19838
0.127223	0.749745	0.0634311	0.202707
0.12733	0.753119	0.0626446	0.207118
0.127437	0.754576	0.0615675	0.209461
0.127544	0.753942	0.062497	0.209578
0.127651	0.751102	0.0641537	0.20787
0.127758	0.746291	0.0656983	0.204648
0.127865	0.73962	0.0667404	0.201665
0.127972	0.731639	0.0671551	0.198383
0.128079	0.722972	0.0669295	0.195165
0.128186	0.714352	0.0661082	0.193539
0.128293	0.706585	0.0648116	0.19458
0.1284	0.700357	0.0632504	0.19711
0.128507	0.696081	0.0624635	0.200892
0.128614	0.69427	0.0622899	0.205908
0.128721	0.69475	0.062693	0.211886
0.128828	0.697415	0.0633606	0.218495
0.128935	0.70168	0.0644082	0.22577
0.129042	0.706963	0.0659574	0.232265
0.129149	0.712592	0.067932	0.237391
0.129256	0.718027	0.070367	0.240815
0.129363	0.722923	0.073158	0.242256
0.12947	0.727009	0.0762875	0.241325
0.129577	0.730439	0.0800477	0.238081
0.129684	0.733575	0.0838063	0.232579
0.129791	0.736841	0.0873522	0.224974
0.129898	0.740866	0.090485	0.215791
0.130005	0.746086	0.0930692	0.20613
0.130112	0.752791	0.0948162	0.196625
0.130219	0.761074	0.0957054	0.186587
0.130326	0.770532	0.096275	0.176635
0.130433	0.780549	0.0955271	0.167655
0.13054	0.790371	0.0936474	0.160185
0.130647	0.799303	0.0912961	0.154549
0.130754	0.806414	0.088205	0.150823
0.130861	0.811332	0.0848657	0.149203
0.130968	0.813813	0.0807956	0.149495
0.131075	0.813915	0.0762478	0.151404
0.131182	0.812127	0.0715117	0.154597
0.131289	0.809325	0.0680115	0.158547
0.131396	0.806448	0.0648522	0.16279
0.131503	0.804321	0.0621073	0.166902
0.13161	0.803884	0.0601301	0.170607
0.131717	0.805793	0.0587273	0.173542
0.131824	0.809985	0.0592402	0.175655
0.131931	0.816329	0.0603571	0.176955
0.132038	0.823952	0.0622263	0.17742
0.132145	0.831948	0.0640287	0.177427
0.132252	0.839291	0.0654923	0.177142
0.132359	0.844806	0.066279	0.176715
0.132466	0.847409	0.0662547	0.176418
0.132573	0.846524	0.0653497	0.176796
0.13268	0.841681	0.0635831	0.177056
0.132787	0.832972	0.0611552	0.177691
0.132894	0.820764	0.058307	0.178988
0.133001	0.805837	0.0557127	0.180541
0.133108	0.789285	0.0542459	0.18232
0.133215	0.7722	0.0535633	0.184187
0.133322	0.755598	0.0533511	0.185958
0.133429	0.740406	0.0537037	0.187585
0.133536	0.727347	0.0546441	0.188976
0.133643	0.71692	0.0579521	0.190068
0.13375	0.709119	0.0614415	0.191002
0.133857	0.703762	0.0646854	0.191832
0.133964	0.700449	0.0672824	0.192551
0.134071	0.698448	0.0691409	0.19338
0.134178	0.697061	0.0708961	0.194454
0.134285	0.695553	0.0719708	0.195827
0.134392	0.69335	0.0719501	0.197798
0.134499	0.689893	0.0710657	0.201029
0.134606	0.684768	0.0695281	0.204466
0.134713	0.677913	0.0684458	0.208285
0.13482	0.669564	0.0685398	0.216414
0.134927	0.660077	0.0690712	0.224862
0.135034	0.650251	0.0697883	0.231602
0.135141	0.64075	0.0713858	0.236115
0.135248	0.632193	0.0731049	0.238083
0.135355	0.625612	0.0751897	0.237398
0.135462	0.621475	0.0770137	0.234212
0.135569	0.620224	0.0783433	0.228661
0.135676	0.622007	0.0790881	0.221313
0.135783	0.626576	0.0791867	0.215466
0.13589	0.633424	0.0785678	0.211064
0.135997	0.642273	0.0773576	0.206611
0.136104	0.652109	0.0756359	0.203202
0.136211	0.662092	0.0738681	0.200153
0.136318	0.671745	0.0718764	0.19755
0.136425	0.680272	0.0702243	0.195421
0.136532	0.687189	0.069023	0.193615
0.136639	0.692472	0.0684049	0.192034
0.136746	0.69615	0.0689537	0.190519
0.136853	0.698361	0.0696614	0.188773
0.13696	0.699496	0.0705315	0.186864
0.137067	0.700224	0.0714543	0.184717
0.137174	0.70098	0.0730713	0.182354
0.137281	0.70204	0.0748414	0.179938
0.137388	0.703725	0.0756223	0.177703
0.137495	0.705972	0.0765481	0.177522
0.137602	0.708896	0.076833	0.177604
0.137709	0.712232	0.0772962	0.17815
0.137816	0.715664	0.0784533	0.179218
0.137923	0.718968	0.0792882	0.180988
0.13803	0.721734	0.0805839	0.183574
0.138137	0.723798	0.0813822	0.186828
0.138244	0.725154	0.0820214	0.190782
0.138351	0.725829	0.0824626	0.195104
0.138458	0.725807	0.082459	0.200184
0.138565	0.725482	0.0820559	0.205069
0.138672	0.725095	0.0813258	0.20905
0.138779	0.724857	0.080208	0.211765
0.138886	0.724866	0.0789055	0.213048
0.138993	0.72544	0.0785326	0.212753
0.1391	0.726394	0.0776971	0.21086
0.139207	0.727651	0.0764608	0.20773
0.139314	0.729143	0.0749072	0.203703
0.139421	0.730516	0.0731175	0.200083
0.139528	0.731557	0.0712295	0.196517
0.139635	0.732096	0.0693956	0.193347
0.139742	0.731884	0.0677318	0.190923
0.139849	0.730852	0.0664644	0.189543
0.139956	0.728905	0.0661876	0.189304
0.140063	0.726026	0.0664565	0.190001
0.14017	0.722344	0.0673023	0.191582
0.140277	0.718026	0.0686376	0.193797
0.140384	0.713219	0.0720021	0.196253
0.140491	0.70819	0.0766897	0.198695
0.140598	0.702717	0.0809808	0.200919
0.140705	0.697315	0.0845175	0.2026
0.140812	0.691918	0.0871415	0.203854
0.140919	0.68665	0.0887367	0.204639
0.141026	0.681607	0.0903447	0.205089
0.141133	0.676721	0.0909247	0.205309
0.14124	0.671977	0.0905283	0.205557
0.141347	0.667399	0.0892516	0.205866
0.141454	0.663183	0.0873427	0.206441
0.141561	0.659088	0.0849748	0.207178
0.141668	0.655173	0.0822818	0.207851
0.141775	0.651586	0.0798491	0.208397
0.141882	0.648281	0.0772368	0.208408
0.141989	0.645544	0.0744331	0.208241
0.142096	0.643572	0.0720658	0.208802
0.142203	0.642611	0.0704621	0.208015
0.14231	0.642764	0.0695132	0.205589
0.142417	0.644276	0.068883	0.202502
0.142524	0.647349	0.0685664	0.198102
0.142631	0.651892	0.0684873	0.192176
0.142738	0.657963	0.0690487	0.185182
0.142845	0.665014	0.0700899	0.177649
0.142952	0.672874	0.0709385	0.17001
0.143059	0.680944	0.0715854	0.162985
0.143166	0.688621	0.0719236	0.156991
0.143273	0.695392	0.0720016	0.152217
0.14338	0.700738	0.0726514	0.149017
0.143487	0.704351	0.073253	0.14762
0.143594	0.705969	0.0738836	0.150289
0.143701	0.705758	0.0760173	0.153729
0.143808	0.703838	0.0773687	0.157476
0.143915	0.700621	0.0777328	0.161076
0.144022	0.69674	0.0772023	0.164353
0.144129	0.692801	0.0758446	0.167055
0.144236	0.68919	0.0740099	0.16905
0.144343	0.686476	0.0724645	0.171484
0.14445	0.684671	0.0705508	0.17327
0.144557	0.683728	0.0684392	0.174394
0.144664	0.683484	0.066318	0.175054
0.144771	0.683483	0.0644773	0.175337
0.144878	0.68325	0.0632828	0.175257
0.144985	0.682265	0.0623249	0.174934
0.145092	0.680138	0.0615894	0.174303
0.145199	0.676629	0.0610637	0.173677
0.145306	0.671833	0.0613531	0.173901
0.145413	0.666089	0.062818	0.173559
0.14552	0.659778	0.0643045	0.172695
0.145627	0.653696	0.0658379	0.171535
0.145734	0.648409	0.0673365	0.170121
0.145841	0.644612	0.0688101	0.16861
0.145948	0.642648	0.0702951	0.167588
0.146055	0.64285	0.0720845	0.167297
0.146162	0.645014	0.0737688	0.166713
0.146269	0.648968	0.0767173	0.165917
0.146376	0.654053	0.0796255	0.164964
0.146483	0.659504	0.0818654	0.163768
0.14659	0.664636	0.083357	0.16257
0.146697	0.66861	0.0840153	0.161507
0.146804	0.671093	0.0845987	0.160357
0.146911	0.671919	0.0842055	0.159219
0.147018	0.670903	0.083097	0.158018
0.147125	0.668441	0.0818183	0.156726
0.147232	0.66517	0.0798581	0.155331
0.147339	0.66187	0.0772532	0.153741
0.147446	0.659368	0.0741438	0.151979
0.147553	0.658447	0.0706482	0.150042
0.14766	0.659485	0.0673317	0.147879
0.147767	0.662913	0.0641201	0.145423
0.147874	0.668635	0.0607414	0.142806
0.147981	0.676447	0.0576772	0.140093
0.148088	0.685967	0.0551274	0.137371
0.148195	0.696189	0.0524354	0.134941
0.148302	0.706184	0.0495112	0.132875
0.148409	0.71503	0.0465077	0.131425
0.148516	0.721727	0.0436656	0.132775
0.148623	0.725543	0.0413211	0.135171
0.14873	0.726002	0.0415932	0.140575
0.148837	0.723104	0.0447798	0.146287
0.148944	0.716923	0.0494338	0.151892
0.149051	0.707869	0.0544139	0.157055
0.149158	0.69673	0.0595004	0.161595
0.149265	0.68439	0.0643298	0.165093
0.149372	0.671899	0.0686135	0.168766
0.149479	0.660317	0.0720856	0.172005
0.149586	0.650247	0.074542	0.174239
0.149693	0.642354	0.0772657	0.175537
0.1498	0.636877	0.0793515	0.17622
0.149907	0.63387	0.0809603	0.176785
0.150014	0.632949	0.0817121	0.179205
0.150121	0.633549	0.0828524	0.181596
0.150228	0.635102	0.0829221	0.183946
0.150335	0.63669	0.0819792	0.186402
0.150442	0.637701	0.0814436	0.189003
0.150549	0.63751	0.079803	0.191579
0.150656	0.635808	0.0770317	0.19401
0.150763	0.632574	0.0737133	0.196077
0.15087	0.627941	0.0707732	0.197751
0.150977	0.622358	0.0681357	0.19921
0.151084	0.616339	0.0672626	0.199191
0.151191	0.610653	0.0673238	0.197479
0.151298	0.605965	0.0679625	0.194024
0.151405	0.603006	0.0690559	0.188923
0.151512	0.602212	0.0703773	0.182307
0.151619	0.603936	0.0717607	0.174505
0.151726	0.608351	0.0730704	0.166082
0.151833	0.615307	0.0740348	0.157406
0.15194	0.624506	0.0746373	0.149143
0.152047	0.635606	0.0753548	0.14238
0.152154	0.647883	0.0758143	0.136753
0.152261	0.660815	0.0760339	0.132525
0.152368	0.673728	0.0768715	0.129883
0.152475	0.685942	0.0769428	0.128793
0.152582	0.696997	0.0762071	0.129104
0.152689	0.706305	0.075668	0.131795
0.152796	0.713568	0.0754087	0.136014
0.152903	0.718553	0.0748665	0.140297
0.15301	0.721065	0.0745195	0.143974
0.153117	0.721224	0.073628	0.146608
0.153224	0.71915	0.0721534	0.147848
0.153331	0.715381	0.0711565	0.147756
0.153438	0.710421	0.0695169	0.146673
0.153545	0.704837	0.0674275	0.146347
0.153652	0.699361	0.0656722	0.146752
0.153759	0.694501	0.0634096	0.147172
0.153866	0.690898	0.0608868	0.148741
0.153973	0.688846	0.058926	0.151245
0.15408	0.688552	0.05782	0.153955
0.154187	0.689975	0.057856	0.156774
0.154294	0.692876	0.0582889	0.159647
0.154401	0.696717	0.0588365	0.162296
0.154508	0.700858	0.0596716	0.164491
0.154615	0.704529	0.0603791	0.165892
0.154722	0.707077	0.061965	0.166392
0.154829	0.707988	0.0632654	0.166412
0.154936	0.706799	0.0645526	0.166213
0.155043	0.703258	0.0652323	0.164464
0.15515	0.697414	0.0656095	0.160908
0.155257	0.689743	0.0654574	0.155879
0.155364	0.680488	0.0647654	0.149688
0.155471	0.670215	0.0637429	0.142951
0.155578	0.65957	0.0626416	0.136314
0.155685	0.649047	0.062363	0.130347
0.155792	0.639152	0.0622784	0.125622
0.155899	0.630249	0.0624958	0.12263
0.156006	0.62268	0.0630198	0.121523
0.156113	0.616514	0.0638857	0.122334
0.15622	0.611833	0.0657411	0.125042
0.156327	0.608795	0.0689082	0.130108
0.156434	0.60722	0.0728816	0.136253
0.156541	0.607343	0.0766211	0.142931
0.156648	0.609051	0.0797907	0.149496
0.156755	0.612327	0.0820645	0.155375
0.156862	0.617402	0.0832942	0.160112
0.156969	0.623899	0.083353	0.163242
0.157076	0.63167	0.0823989	0.164578
0.157183	0.640403	0.0804922	0.164129
0.15729	0.649558	0.0776805	0.162034
0.157397	0.658708	0.0743634	0.158601
0.157504	0.667065	0.0717265	0.155081
0.157611	0.674132	0.069522	0.152546
0.157718	0.679227	0.067399	0.150563
0.157825	0.682016	0.0654681	0.150507
0.157932	0.682387	0.063986	0.151004
0.158039	0.680249	0.0628763	0.152251
0.158146	0.676025	0.0621082	0.155557
0.158253	0.670181	0.0618468	0.159636
0.15836	0.663435	0.0622493	0.163891
0.158467	0.656557	0.0626325	0.167958
0.158574	0.650133	0.0628563	0.171321
0.158681	0.644914	0.0640945	0.173552
0.158788	0.641293	0.0652815	0.174459
0.158895	0.639439	0.0664947	0.173789
0.159002	0.639248	0.0691437	0.171559
0.159109	0.640217	0.0713558	0.167964
0.159216	0.641831	0.0730481	0.163869
0.159323	0.643319	0.0742549	0.162013
0.15943	0.64406	0.0755643	0.159792
0.159537	0.643409	0.077534	0.156908
0.159644	0.64114	0.0790826	0.153541
0.159751	0.637154	0.0801038	0.149919
0.159858	0.631691	0.080517	0.146168
0.159965	0.625317	0.0803083	0.142789
0.160072	0.618911	0.0796146	0.140407
0.160179	0.613366	0.0787111	0.139454
0.160286	0.609536	0.0772026	0.139014
0.160393	0.608277	0.0752808	0.139007
0.1605	0.610069	0.0734533	0.13931
0.160607	0.615357	0.0735714	0.140027
0.160714	0.623711	0.0750329	0.141261
0.160821	0.634658	0.0763649	0.143045
0.160928	0.647317	0.0777397	0.145462
0.161035	0.660599	0.0788126	0.148603
0.161142	0.673277	0.0795112	0.152874
0.161249	0.684095	0.0810207	0.158185
0.161356	0.69197	0.082381	0.163697
0.161463	0.696005	0.0831086	0.169151
0.16157	0.69562	0.0832284	0.174376
0.161677	0.690799	0.0828954	0.179156
0.161784	0.68177	0.0837298	0.183116
0.161891	0.669208	0.084231	0.186608
0.161998	0.654131	0.0844391	0.189192
0.162105	0.637472	0.0855816	0.190591
0.162212	0.620822	0.086616	0.191626
0.162319	0.605249	0.0880585	0.191175
0.162426	0.591684	0.0886965	0.189098
0.162533	0.581089	0.0883996	0.185451
0.16264	0.574022	0.0871521	0.180524
0.162747	0.570617	0.0849101	0.17451
0.162854	0.570719	0.0817995	0.167755
0.162961	0.57385	0.0792007	0.160637
0.163068	0.579244	0.0759481	0.153442
0.163175	0.586033	0.0722641	0.14657
0.163282	0.593531	0.068607	0.140362
0.163389	0.600664	0.0657666	0.134953
0.163496	0.607024	0.0631519	0.130476
0.163603	0.611947	0.0617038	0.12759
0.16371	0.61535	0.0609772	0.127157
0.163817	0.617337	0.0617171	0.12711
0.163924	0.61824	0.0630211	0.127208
0.164031	0.618697	0.0653839	0.127412
0.164138	0.619174	0.0689963	0.127832
0.164245	0.620584	0.0722199	0.128269
0.164352	0.623365	0.0747869	0.128325
0.164459	0.627926	0.0765001	0.127597
0.164566	0.634683	0.0772821	0.126194
0.164673	0.64349	0.0770593	0.124213
0.16478	0.654148	0.0759425	0.123764
0.164887	0.666161	0.0740976	0.123353
0.164994	0.678949	0.0717044	0.123798
0.165101	0.691878	0.069036	0.125204
0.165208	0.703962	0.0677862	0.128497
0.165315	0.714381	0.0665841	0.132647
0.165422	0.722613	0.0654565	0.137165
0.165529	0.728059	0.0645145	0.142306
0.165636	0.730333	0.0637924	0.14914
0.165743	0.729283	0.0633469	0.155779
0.16585	0.724999	0.0632152	0.161876
0.165957	0.717856	0.0633534	0.166934
0.166064	0.708154	0.0643447	0.170756
0.166171	0.696634	0.0670523	0.174936
0.166278	0.684027	0.0699918	0.177678
0.166385	0.671223	0.0731747	0.17889
0.166492	0.659101	0.0766108	0.178667
0.166599	0.648519	0.0795425	0.177213
0.166706	0.639923	0.082282	0.174844
0.166813	0.633959	0.0840117	0.171837
0.16692	0.630707	0.0846033	0.16844
0.167027	0.63014	0.0840388	0.165007
0.167134	0.632114	0.0829947	0.162748
0.167241	0.636001	0.0812261	0.160671
0.167348	0.641269	0.0787668	0.158607
0.167455	0.647116	0.0769064	0.15638
0.167562	0.652911	0.0753993	0.153874
0.167669	0.657907	0.0761512	0.150996
0.167776	0.661678	0.0767993	0.14765
0.167883	0.663743	0.0770926	0.143611
0.16799	0.664152	0.0769835	0.140044
0.168097	0.662982	0.0764247	0.136194
0.168204	0.660479	0.075658	0.132044
0.168311	0.656973	0.0751233	0.128026
0.168418	0.652765	0.074653	0.125732
0.168525	0.648214	0.0742422	0.123928
0.168632	0.643664	0.0732654	0.122394
0.168739	0.639176	0.0736152	0.12134
0.168846	0.634989	0.0741166	0.120867
0.168953	0.63092	0.074569	0.121037
0.16906	0.627025	0.0755695	0.121963
0.169167	0.623088	0.0772465	0.124427
0.169274	0.619145	0.0789644	0.12867
0.169381	0.615275	0.0806184	0.133696
0.169488	0.611232	0.0823669	0.139061
0.169595	0.607243	0.0846726	0.144427
0.169702	0.603369	0.0863646	0.149415
0.169809	0.599732	0.0874804	0.153594
0.169916	0.59671	0.0878107	0.156812
0.170023	0.594497	0.0880139	0.158792
0.17013	0.593249	0.0872135	0.159349
0.170237	0.593175	0.0847105	0.158553
0.170344	0.594361	0.0810924	0.156496
0.170451	0.597035	0.0774714	0.153306
0.170558	0.601186	0.0740953	0.149263
0.170665	0.606414	0.0727124	0.144668
0.170772	0.612617	0.0710772	0.139781
0.170879	0.619244	0.0688329	0.134994
0.170986	0.625946	0.0665656	0.130624
0.171093	0.631966	0.0643226	0.127516
0.1712	0.636858	0.0631039	0.125786
0.171307	0.640083	0.0621944	0.12501
0.171414	0.641191	0.0616963	0.125098
0.171521	0.640103	0.0626606	0.126928
0.171628	0.636715	0.0645421	0.130985
0.171735	0.63126	0.0676549	0.135253
0.171842	0.62426	0.0711134	0.139451
0.171949	0.616388	0.0746432	0.143247
0.172056	0.608228	0.077871	0.146305
0.172163	0.600849	0.0805336	0.148358
0.17227	0.594967	0.0824032	0.149156
0.172377	0.591135	0.0833132	0.148553
0.172484	0.589962	0.0833064	0.146514
0.172591	0.591744	0.0823867	0.143094
0.172698	0.596341	0.0808879	0.138453
0.172805	0.603508	0.0794767	0.132888
0.172912	0.612628	0.0777563	0.127725
0.173019	0.622824	0.0761693	0.12259
0.173126	0.633342	0.07529	0.117562
0.173233	0.643345	0.0747398	0.113298
0.17334	0.651858	0.0745733	0.109991
0.173447	0.658386	0.0747682	0.107458
0.173554	0.662294	0.0752551	0.106331
0.173661	0.663354	0.075828	0.107951
0.173768	0.661698	0.0763757	0.111297
0.173875	0.657494	0.0766715	0.116198
0.173982	0.651003	0.0784409	0.122268
0.174089	0.642853	0.0795255	0.13066
0.174196	0.63379	0.0791749	0.139443
0.174303	0.624502	0.0776027	0.147789
0.17441	0.615866	0.0761338	0.155256
0.174517	0.608243	0.0741685	0.161092
0.174624	0.602265	0.072606	0.164747
0.174731	0.598352	0.0712022	0.166241
0.174838	0.596554	0.0711912	0.165537
0.174945	0.596881	0.0713553	0.162716
0.175052	0.598984	0.0720428	0.158467
0.175159	0.602538	0.0734681	0.155313
0.175266	0.606936	0.0742792	0.151288
0.175373	0.611668	0.0743784	0.146944
0.17548	0.616113	0.0739831	0.142619
0.175587	0.619836	0.0733189	0.138648
0.175694	0.622561	0.0722887	0.135433
0.175801	0.62411	0.0713742	0.133101
0.175908	0.624569	0.0701866	0.131686
0.176015	0.624255	0.0689519	0.131225
0.176122	0.62367	0.0680536	0.131456
0.176229	0.623179	0.0675042	0.132172
0.176336	0.623617	0.0671924	0.134978
0.176443	0.625342	0.0667406	0.139986
0.17655	0.628759	0.0662335	0.144667
0.176657	0.634002	0.0662228	0.148699
0.176764	0.640801	0.0662591	0.151602
0.176871	0.648775	0.0662868	0.153177
0.176978	0.657295	0.0668213	0.153959
0.177085	0.665388	0.0676291	0.154414
0.177192	0.672153	0.0683207	0.153394
0.177299	0.676852	0.0687411	0.151101
0.177406	0.678634	0.0688505	0.147908
0.177513	0.677137	0.0686461	0.144128
0.17762	0.672344	0.0684715	0.139354
0.177727	0.664227	0.0685097	0.134205
0.177834	0.653186	0.069155	0.12954
0.177941	0.640187	0.0704502	0.127224
0.178048	0.625941	0.0719876	0.127666
0.178155	0.611471	0.0742232	0.129368
0.178262	0.597738	0.0757089	0.131256
0.178369	0.585467	0.0760456	0.132838
0.178476	0.575355	0.076351	0.133906
0.178583	0.567962	0.0774324	0.134274
0.17869	0.563382	0.077704	0.133742
0.178797	0.56166	0.0769831	0.1322
0.178904	0.562521	0.0753646	0.129735
0.179011	0.565459	0.0729732	0.126448
0.179118	0.5702	0.070399	0.122544
0.179225	0.576118	0.0680477	0.118425
0.179332	0.582629	0.065412	0.115247
0.179439	0.58923	0.0628081	0.113751
0.179546	0.595517	0.0604957	0.112868
0.179653	0.601198	0.0596726	0.112668
0.17976	0.606068	0.0598626	0.113363
0.179867	0.609959	0.0609111	0.114885
0.179974	0.612802	0.0628071	0.117082
0.180081	0.614764	0.0648659	0.120302
0.180188	0.615831	0.066342	0.124701
0.180295	0.616176	0.067236	0.128664
0.180402	0.615755	0.0680142	0.131855
0.180509	0.6147	0.0675274	0.133938
0.180616	0.612963	0.0670754	0.135418
0.180723	0.610539	0.0659628	0.136781
0.18083	0.607197	0.0639235	0.136191
0.180937	0.602745	0.0619136	0.133488
0.181044	0.597122	0.0603013	0.128843
0.181151	0.590261	0.0603568	0.12256
0.181258	0.581952	0.0605433	0.114961
0.181365	0.572404	0.0610356	0.107558
0.181472	0.562031	0.0619249	0.101753
0.181579	0.551155	0.0631865	0.0962207
0.181686	0.540444	0.0647976	0.0914474
0.181793	0.530705	0.0666518	0.0890342
0.1819	0.522544	0.0687747	0.0883226
0.182007	0.516703	0.0710413	0.0885576
0.182114	0.513778	0.0740344	0.0895486
0.182221	0.513923	0.0781362	0.091043
0.182328	0.517322	0.0837127	0.0928798
0.182435	0.523874	0.0878859	0.0947853
0.182542	0.532873	0.0901405	0.0965225
0.182649	0.543876	0.0905549	0.0979637
0.182756	0.556021	0.0896536	0.099767
0.182863	0.568407	0.087102	0.101776
0.18297	0.58036	0.0832922	0.104907
0.183077	0.591204	0.0786604	0.110409
0.183184	0.600305	0.0740589	0.116143
0.183291	0.607638	0.0712775	0.121047
0.183398	0.613048	0.0689156	0.124891
0.183505	0.616681	0.0671484	0.127449
0.183612	0.618997	0.0665781	0.128747
0.183719	0.620149	0.0672693	0.128649
0.183826	0.620775	0.06813	0.127154
0.183933	0.621185	0.0700965	0.124488
0.18404	0.621709	0.0717036	0.120902
0.184147	0.622496	0.0728083	0.116649
0.184254	0.623638	0.0747993	0.112166
0.184361	0.625162	0.0777159	0.109757
0.184468	0.626842	0.0818231	0.107761
0.184575	0.628508	0.0856566	0.106128
0.184682	0.629865	0.0888125	0.104987
0.184789	0.630814	0.0911968	0.104313
0.184896	0.630972	0.0928564	0.104981
0.185003	0.630235	0.0947431	0.106141
0.18511	0.628488	0.0962559	0.107091
0.185217	0.625786	0.0974236	0.107616
0.185324	0.622126	0.0981325	0.107545
0.185431	0.617632	0.0981105	0.106763
0.185538	0.612473	0.0973463	0.105353
0.185645	0.606867	0.0957217	0.103423
0.185752	0.601062	0.0932513	0.101268
0.185859	0.595145	0.0900314	0.0993064
0.185966	0.589531	0.0871317	0.0978862
0.186073	0.584352	0.0862505	0.0974164
0.18618	0.579904	0.0857296	0.098329
0.186287	0.576455	0.0859855	0.100874
0.186394	0.574229	0.0865985	0.105057
0.186501	0.573669	0.0870543	0.110841
0.186608	0.574868	0.087293	0.11781
0.186715	0.577897	0.0872745	0.125453
0.186822	0.583046	0.087083	0.134064
0.186929	0.590216	0.0870211	0.142767
0.187036	0.599148	0.0879068	0.15055
0.187143	0.609701	0.0882684	0.15591
0.18725	0.621373	0.0880139	0.158356
0.187357	0.63352	0.0880934	0.157613
0.187464	0.645511	0.0882624	0.154502
0.187571	0.656488	0.0873672	0.149058
0.187678	0.665559	0.0854561	0.141963
0.187785	0.672128	0.0825992	0.136098
0.187892	0.675425	0.0791742	0.130361
0.187999	0.675171	0.075478	0.124547
0.188106	0.671153	0.0724453	0.119239
0.188213	0.66367	0.0701945	0.114871
0.18832	0.653133	0.0689942	0.111721
0.188427	0.640408	0.069335	0.109989
0.188534	0.626187	0.0705342	0.10963
0.188641	0.61179	0.072939	0.110449
0.188748	0.598217	0.0765144	0.112234
0.188855	0.586474	0.0807263	0.114606
0.188962	0.577284	0.0857447	0.117236
0.189069	0.571172	0.091534	0.119884
0.189176	0.568468	0.0966149	0.122206
0.189283	0.568815	0.10047	0.123966
0.18939	0.571772	0.102727	0.126163
0.189497	0.576519	0.103104	0.128252
0.189604	0.581962	0.101908	0.130768
0.189711	0.587189	0.0994579	0.132043
0.189818	0.591059	0.096518	0.131949
0.189925	0.592754	0.0929586	0.130671
0.190032	0.59161	0.0890229	0.129697
0.190139	0.587561	0.0844822	0.127735
0.190246	0.580523	0.0796859	0.124808
0.190353	0.570955	0.0759076	0.121018
0.19046	0.55974	0.0727405	0.116503
0.190567	0.547589	0.0699314	0.111541
0.190674	0.535574	0.0677585	0.106234
0.190781	0.524682	0.0663831	0.101734
0.190888	0.515454	0.0666698	0.098337
0.190995	0.50847	0.0674153	0.0951166
0.191102	0.504142	0.0693323	0.0921274
0.191209	0.502048	0.0710598	0.0893887
0.191316	0.502103	0.0723835	0.0879577
0.191423	0.503739	0.0731852	0.0892599
0.19153	0.506421	0.0737222	0.0905953
0.191637	0.5096	0.0734798	0.0918681
0.191744	0.512908	0.073092	0.092981
0.191851	0.516263	0.0724304	0.0955122
0.191958	0.519471	0.0729884	0.0983284
0.192065	0.522612	0.0728431	0.100821
0.192172	0.526037	0.0726723	0.102828
0.192279	0.530282	0.0726507	0.104488
0.192386	0.535396	0.0728076	0.106061
0.192493	0.541629	0.0724585	0.107212
0.1926	0.549009	0.071586	0.107968
0.192707	0.557233	0.0709278	0.10833
0.192814	0.565937	0.0704208	0.108338
0.192921	0.574517	0.0698314	0.108191
0.193028	0.582369	0.0703607	0.107926
0.193135	0.588905	0.0718841	0.107624
0.193242	0.593626	0.0743422	0.107506
0.193349	0.59637	0.0768328	0.10762
0.193456	0.596947	0.0792462	0.108194
0.193563	0.595656	0.0815357	0.109455
0.19367	0.592894	0.0839539	0.111009
0.193777	0.58919	0.0869325	0.112756
0.193884	0.584937	0.0894862	0.114579
0.193991	0.580682	0.0920384	0.116258
0.194098	0.576854	0.0941179	0.117648
0.194205	0.573778	0.0964102	0.118833
0.194312	0.571313	0.0989106	0.120005
0.194419	0.569394	0.101179	0.121927
0.194526	0.567997	0.104013	0.123412
0.194633	0.566775	0.106496	0.124541
0.19474	0.565406	0.108556	0.125388
0.194847	0.563864	0.111095	0.126164
0.194954	0.562117	0.113662	0.126971
0.195061	0.560436	0.115683	0.127862
0.195168	0.559061	0.117141	0.128894
0.195275	0.558447	0.117878	0.12987
0.195382	0.558966	0.117913	0.131442
0.195489	0.561144	0.117354	0.133322
0.195596	0.565065	0.116181	0.134351
0.195703	0.57065	0.115763	0.135754
0.19581	0.57782	0.115068	0.135972
0.195917	0.585958	0.113762	0.134399
0.196024	0.594357	0.111925	0.130279
0.196131	0.60254	0.110293	0.124483
0.196238	0.609608	0.109381	0.117728
0.196345	0.615019	0.108251	0.110973
0.196452	0.618462	0.107939	0.104709
0.196559	0.619706	0.107284	0.0979661
0.196666	0.618797	0.106355	0.0919963
0.196773	0.616287	0.106391	0.0869932
0.19688	0.612708	0.106237	0.0827064
0.196987	0.608487	0.105795	0.0795808
0.197094	0.60435	0.105173	0.0783871
0.197201	0.600782	0.1044	0.0781382
0.197308	0.597971	0.10389	0.0785159
0.197415	0.595946	0.10362	0.0794549
0.197522	0.594398	0.103106	0.0823469
0.197629	0.593097	0.102442	0.0857121
0.197736	0.591382	0.101811	0.0901488
0.197843	0.588692	0.100893	0.0947081
0.19795	0.584608	0.0998342	0.0992994
0.198057	0.578718	0.0992774	0.105415
0.198164	0.571137	0.0992441	0.110945
0.198271	0.561997	0.0991222	0.117682
0.198378	0.551967	0.100011	0.124913
0.198485	0.541737	0.101154	0.131091
0.198592	0.531968	0.10195	0.135976
0.198699	0.523457	0.102481	0.139345
0.198806	0.516677	0.102721	0.140931
0.198913	0.511977	0.10268	0.140676
0.19902	0.509551	0.102886	0.138538
0.199127	0.508983	0.102715	0.136576
0.199234	0.509904	0.102362	0.133751
0.199341	0.511571	0.101807	0.130596
0.199448	0.513272	0.102651	0.127252
0.199555	0.514465	0.104264	0.123359
0.199662	0.514476	0.106282	0.119488
0.199769	0.513056	0.108256	0.115508
0.199876	0.510193	0.110041	0.112572
0.199983	0.506149	0.112524	0.110024
0.20009	0.501187	0.114495	0.107954
0.200197	0.495802	0.115763	0.106421
0.200304	0.490676	0.116237	0.105721
0.200411	0.486421	0.115745	0.106116
0.200518	0.483403	0.114854	0.106722
0.200625	0.482115	0.113691	0.107335
0.200732	0.482544	0.111998	0.107768
0.200839	0.484929	0.110014	0.10791
0.200946	0.489094	0.107884	0.107709
0.201053	0.494743	0.105867	0.108021
0.20116	0.501394	0.10435	0.107794
0.201267	0.50871	0.103583	0.107042
0.201374	0.516063	0.103728	0.105749
0.201481	0.523051	0.105021	0.105731
0.201588	0.528983	0.108934	0.107541
0.201695	0.533569	0.11382	0.108458
0.201802	0.536325	0.119099	0.108306
0.201909	0.536993	0.124832	0.10712
0.202016	0.535509	0.130478	0.104849
0.202123	0.532046	0.135689	0.101529
0.20223	0.526918	0.140241	0.0974516
0.202337	0.520404	0.143745	0.0927129
0.202444	0.513173	0.146091	0.0896318
0.202551	0.505802	0.147223	0.0891175
0.202658	0.498949	0.147134	0.0889424
0.202765	0.492996	0.1459	0.0891336
0.202872	0.48835	0.143655	0.0897484
0.202979	0.485159	0.140809	0.0909279
0.203086	0.483219	0.137708	0.0934531
0.203193	0.482344	0.134177	0.0959314
0.2033	0.482117	0.130397	0.0981574
0.203407	0.481966	0.126649	0.0999211
0.203514	0.481648	0.123244	0.101052
0.203621	0.480674	0.121099	0.101299
0.203728	0.478899	0.120071	0.102516
0.203835	0.47648	0.120888	0.106197
0.203942	0.473556	0.122569	0.10934
0.204049	0.470335	0.124754	0.111043
0.204156	0.467238	0.127137	0.111236
0.204263	0.464641	0.129406	0.109901
0.20437	0.462971	0.132066	0.107357
0.204477	0.462269	0.134659	0.103824
0.204584	0.462507	0.13638	0.0996674
0.204691	0.463545	0.137027	0.0952776
0.204798	0.464999	0.136949	0.091447
0.204905	0.466474	0.135533	0.0882278
0.205012	0.46758	0.132821	0.0863143
0.205119	0.467938	0.129045	0.0848163
0.205226	0.467201	0.125874	0.0860392
0.205333	0.465326	0.122517	0.0882253
0.20544	0.462331	0.119296	0.0900264
0.205547	0.458334	0.116746	0.0911194
0.205654	0.45358	0.117174	0.0913545
0.205761	0.448413	0.118972	0.0905892
0.205868	0.443075	0.121353	0.0888004
0.205975	0.437907	0.124473	0.0861762
0.206082	0.432877	0.128566	0.0828717
0.206189	0.427984	0.132838	0.079031
0.206296	0.423173	0.138316	0.0749441
0.206403	0.418319	0.144247	0.0716806
0.20651	0.413144	0.149817	0.0693367
0.206617	0.407744	0.154893	0.0673073
0.206724	0.401886	0.159932	0.0664101
0.206831	0.396058	0.166016	0.0663761
0.206938	0.390449	0.171547	0.0670378
0.207045	0.385522	0.176443	0.0689961
0.207152	0.381862	0.180581	0.071686
0.207259	0.38	0.184083	0.0752471
0.207366	0.380515	0.186783	0.0785862
0.207473	0.383704	0.188611	0.0812751
0.20758	0.389802	0.189748	0.0832173
0.207687	0.3987	0.190099	0.084317
0.207794	0.410058	0.189676	0.0845173
0.207901	0.423284	0.188576	0.0839034
0.208008	0.437799	0.186879	0.0830912
0.208115	0.452677	0.184638	0.0836621
0.208222	0.466978	0.181963	0.0843012
0.208329	0.479907	0.178978	0.0848346
0.208436	0.490572	0.175727	0.0853589
0.208543	0.498386	0.172403	0.0860638
0.20865	0.503055	0.169041	0.0870886
0.208757	0.50423	0.165678	0.0884527
0.208864	0.502074	0.162448	0.0902029
0.208971	0.496908	0.159422	0.0921711
0.209078	0.489084	0.156601	0.0941997
0.209185	0.479038	0.154146	0.0960607
0.209292	0.467577	0.152157	0.0974785
0.209399	0.455205	0.150637	0.0981297
0.209506	0.442742	0.149717	0.0978622
0.209613	0.430958	0.149907	0.0964504
0.20972	0.420482	0.15067	0.093956
0.209827	0.41201	0.151819	0.0910293
0.209934	0.406031	0.15329	0.0895686
0.210041	0.402844	0.156075	0.0888951
0.210148	0.402865	0.159609	0.0882479
0.210255	0.406016	0.163665	0.0875381
0.210362	0.41215	0.168143	0.0871139
0.210469	0.421116	0.172903	0.0881326
0.210576	0.432182	0.177677	0.0901973
0.210683	0.444555	0.182182	0.0932608
0.21079	0.457481	0.186299	0.0973645
0.210897	0.470177	0.18972	0.102354
0.211004	0.481525	0.192201	0.107871
0.211111	0.49069	0.193628	0.113464
0.211218	0.496914	0.193812	0.118578
0.211325	0.499692	0.192707	0.124433
0.211432	0.498833	0.190424	0.129062
0.211539	0.494083	0.187062	0.131147
0.211646	0.485845	0.182855	0.130489
0.211753	0.474685	0.178154	0.127119
0.21186	0.461366	0.174455	0.122677
0.211967	0.446982	0.171323	0.118703
0.212074	0.432592	0.168398	0.113378
0.212181	0.419383	0.165803	0.106871
0.212288	0.40834	0.163729	0.100213
0.212395	0.400125	0.162436	0.093752
0.212502	0.395241	0.162819	0.0893055
0.212609	0.393833	0.165674	0.0860554
0.212716	0.395642	0.16947	0.0837602
0.212823	0.400012	0.173711	0.0824834
0.21293	0.406131	0.17794	0.0822421
0.213037	0.412848	0.181773	0.0830048
0.213144	0.419125	0.184738	0.0849271
0.213251	0.423867	0.186482	0.0892142
0.213358	0.426234	0.18689	0.0933744
0.213465	0.425785	0.18589	0.0974951
0.213572	0.422399	0.183593	0.101138
0.213679	0.416429	0.180376	0.104185
[truncated: 18,003 more rows]

## Sheet: Figure 3i
33Hz					9.35kHz					25.6kHz
Time (ms)	Normalized Fluorescence				Time (ms)	Normalized Fluorescence				Time (ms)	Normalized Fluorescence
0	0				0	0				0	0
33	0.1038				0.107	-0.00273607				0.03897	0
66	0.6175				0.214	-0.00475297				0.07794	0
99	10000				0.321	-0.00573609				0.11691	0
132	0.7978				0.428	-0.00549388				0.15588	0
165	0.4754				0.535	-0.00396717				0.19485	0
198	0.2732				0.642	-0.00127705				0.23382	0.00137199
231	0.2951				0.749	0.00211402				0.27279	0.0137624
264	0.1585				0.856	0.006049				0.31176	0.0232768
297	0				0.963	0.0098404				0.35073	0.0293939
330	0				1.07	0.0129595				0.3897	0.0317515
363	0				1.177	0.0153923				0.42867	0.0306736
396	0				1.284	0.0166254				0.46764	0.0262225
					1.391	0.0168102				0.50661	0.019019
					1.498	0.0160248				0.54558	0.00998066
					1.605	0.0144957				0.58455	0
					1.712	0.0126222				0.62352	0
					1.819	0.0108235				0.66249	0
					1.926	0.00946746				0.70146	0
					2.033	0.00882772				0.74043	0
					2.14	0.00908942				0.7794	0
					2.247	0.0103049				0.81837	0
					2.354	0.0122746				0.85734	0
					2.461	0.0150363				0.89631	0
					2.568	0.0184905				0.93528	0
					2.675	0.0222768				0.97425	0
					2.782	0.0263429				1.01322	0.00362051
					2.889	0.0307153				1.05219	0.0158476
					2.996	0.0351242				1.09116	0.0287609
					3.103	0.0395983				1.13013	0.0419876
					3.21	0.0441132				1.1691	0.055417
					3.317	0.0484506				1.20807	0.0688568
					3.424	0.052556				1.24704	0.0822766
					3.531	0.0561371				1.28601	0.095368
					3.638	0.0588829				1.32498	0.107965
					3.745	0.0604776				1.36395	0.119739
					3.852	0.0605398				1.40292	0.130403
					3.959	0.058797				1.44189	0.13951
					4.066	0.0551088				1.48086	0.146651
					4.173	0.0494286				1.51983	0.15122
					4.28	0.0418019				1.5588	0.153195
					4.387	0.0326371				1.59777	0.15229
					4.494	0.0224592				1.63674	0.148587
					4.601	0.0116079				1.67571	0.142121
					4.708	0.00100831				1.71468	0.133438
					4.815	-0.00884079				1.75365	0.122967
					4.922	-0.0174979				1.79262	0.111575
					5.029	-0.0242348				1.83159	0.100039
					5.136	-0.0288073				1.87056	0.0890762
					5.243	-0.0310809				1.90953	0.0792296
					5.35	-0.0308589				1.9485	0.0712371
					5.457	-0.0280101				1.98747	0.0652286
					5.564	-0.0228771				2.02644	0.0613453
					5.671	-0.015541				2.06541	0.0595087
					5.778	-0.00639485				2.10438	0.0589772
					5.885	0.00436085				2.14335	0.0593707
					5.992	0.0161915				2.18232	0.0600117
					6.099	0.028717				2.22129	0.060236
					6.206	0.0413883				2.26026	0.0593281
					6.313	0.053635				2.29923	0.0568139
					6.42	0.0648991				2.3382	0.0526564
					6.527	0.0747978				2.37717	0.0466157
					6.634	0.0826619				2.41614	0.0388934
					6.741	0.0882392				2.45511	0.0299506
					6.848	0.0912085				2.49408	0.0203872
					6.955	0.0917838				2.53305	0.0107965
					7.062	0.0899538				2.57202	0.00171859
					7.169	0.086055				2.61099	0
					7.276	0.0807356				2.64996	0
					7.383	0.0744611				2.68893	0
					7.49	0.0679552				2.7279	0
					7.597	0.061743				2.76687	0
					7.704	0.0562074				2.80584	0
					7.811	0.051574				2.84481	0
					7.918	0.0482028				2.88378	0
					8.025	0.0460039				2.92275	0.00549964
					8.132	0.0445598				2.96172	0.013046
					8.239	0.0437776				3.00069	0.0202734
					8.346	0.0434167				3.03966	0.0265943
					8.453	0.0430562				3.07863	0.0316274
					8.56	0.0427745				3.1176	0.0350332
					8.667	0.0424802				3.15657	0.0366072
					8.774	0.0422409				3.19554	0.0361958
					8.881	0.0422861				3.23451	0.0339991
					8.988	0.0426274				3.27348	0.0301827
					9.095	0.0433616				3.31245	0.0252666
					9.202	0.0446425				3.35142	0.0195649
					9.309	0.0462769				3.39039	0.013695
					9.416	0.0480903				3.42936	0.0083221
					9.523	0.0499057				3.46833	0.00399951
					9.63	0.051351				3.5073	0.00120585
					9.737	0.0520114				3.54627	0.000403614
					9.844	0.051864				3.58524	0.00206304
					9.951	0.0505277				3.62421	0.00642083
					10.058	0.0480459				3.66318	0.013594
					10.165	0.0445948				3.70215	0.0233933
					10.272	0.0403335				3.74112	0.0355649
					10.379	0.0357586				3.78009	0.049969
					10.486	0.0311899				3.81906	0.0661195
					10.593	0.0270886				3.85803	0.0835062
					10.7	0.0235392				3.897	0.101553
					10.807	0.0207986				3.93597	0.119756
					10.914	0.0186354				3.97494	0.137687
					11.021	0.0169361				4.01391	0.154503
					11.128	0.0153269				4.05288	0.169926
					11.235	0.0132911				4.09185	0.183178
					11.342	0.0105406				4.13082	0.194085
					11.449	0.00686442				4.16979	0.20199
					11.556	0.00194875				4.20876	0.206738
					11.663	-0.00405853				4.24773	0.208189
					11.77	-0.0109399				4.2867	0.205964
					11.877	-0.0184529				4.32567	0.200152
					11.984	-0.0260955				4.36464	0.190878
					12.091	-0.0333239				4.40361	0.178692
					12.198	-0.0397274				4.44258	0.163839
					12.305	-0.0447983				4.48155	0.146983
					12.412	-0.0480856				4.52052	0.129178
					12.519	-0.0495412				4.55949	0.110983
					12.626	-0.0488687				4.59846	0.0933576
					12.733	-0.0462708				4.63743	0.0770783
					12.84	-0.0421012				4.6764	0.0629666
					12.947	-0.0367438				4.71537	0.0513232
					13.054	-0.0304628				4.75434	0.0424787
					13.161	-0.0240116				4.79331	0.0364422
					13.268	-0.0178369				4.83228	0.0330206
					13.375	-0.0122564				4.87125	0.0316044
					13.482	-0.00769411				4.91022	0.0316924
					13.589	-0.00472963				4.94919	0.0325302
					13.696	-0.00320064				4.98816	0.0331732
					13.803	-0.0032067				5.02713	0.0330754
					13.91	-0.00460924				5.0661	0.0315114
					14.017	-0.00700918				5.10507	0.0278939
					14.124	-0.0101867				5.14404	0.0219664
					14.231	-0.0135154				5.18301	0.0137835
					14.338	-0.0163926				5.22198	0.0034469
					14.445	-0.0185499				5.26095	0
					14.552	-0.0195232				5.29992	0
					14.659	-0.0189104				5.33889	0
					14.766	-0.0165989				5.37786	0
					14.873	-0.012741				5.41683	0
					14.98	-0.00735451				5.4558	0
					15.087	-0.000987434				5.49477	0
					15.194	0.0061292				5.53374	0
					15.301	0.013612				5.57271	0
					15.408	0.0209868				5.61168	0
					15.515	0.0280048				5.65065	0
					15.622	0.0346193				5.68962	0
					15.729	0.0406467				5.72859	0
					15.836	0.0461371				5.76756	0
					15.943	0.051311				5.80653	0
					16.05	0.0560917				5.8455	0.00717029
					16.157	0.0605618				5.88447	0.0333181
					16.264	0.0645645				5.92344	0.0602711
					16.371	0.0679482				5.96241	0.0869564
					16.478	0.0705417				6.00138	0.112148
					16.585	0.0719021				6.04035	0.134554
					16.692	0.0716772				6.07932	0.153267
					16.799	0.0696807				6.11829	0.167141
					16.906	0.0655051				6.15726	0.175781
					17.013	0.0591501				6.19623	0.178384
					17.12	0.0506337				6.2352	0.175062
					17.227	0.0399727				6.27417	0.166037
					17.334	0.0273072				6.31314	0.152031
					17.441	0.0130672				6.35211	0.133799
					17.548	-0.00228366				6.39108	0.112513
					17.655	-0.0182533				6.43005	0.0895136
					17.762	-0.0343802				6.46902	0.0661458
					17.869	-0.0501131				6.50799	0.0436995
					17.976	-0.064849				6.54696	0.0231632
					18.083	-0.0780932				6.58593	0.0056408
					18.19	-0.0894396				6.6249	0
					18.297	-0.0984834				6.66387	0
					18.404	-0.104737				6.70284	0
					18.511	-0.108152				6.74181	0
					18.618	-0.108795				6.78078	0
					18.725	-0.106872				6.81975	0
					18.832	-0.102628				6.85872	0
					18.939	-0.0969451				6.89769	0
					19.046	-0.0905964				6.93666	0
					19.153	-0.0845121				6.97563	0
					19.26	-0.0797212				7.0146	0
					19.367	-0.0769412				7.05357	0
					19.474	-0.076662				7.09254	0
					19.581	-0.0795355				7.13151	0
					19.688	-0.0851852				7.17048	0
					19.795	-0.0932458				7.20945	0
					19.902	-0.102998				7.24842	0
					20.009	-0.11344				7.28739	0
					20.116	-0.123248				7.32636	0
					20.223	-0.131487				7.36533	0
					20.33	-0.133296				7.4043	0
					20.437	-0.133296				7.44327	0
					20.544	-0.133296				7.48224	0
					20.651	-0.131106				7.52121	0
					20.758	-0.121314				7.56018	0
					20.865	-0.108191				7.59915	0.00786665
					20.972	-0.0925348				7.63812	0.0210333
					21.079	-0.0753806				7.67709	0.0339004
					21.186	-0.0577784				7.71606	0.0457187
					21.293	-0.0408516				7.75503	0.0561959
					21.4	-0.0255778				7.794	0.0647806
					21.507	-0.0128062				7.83297	0.0715104
					21.614	-0.00311652				7.87194	0.076102
					21.721	0.00324366				7.91091	0.0789315
					21.828	0.00593939				7.94988	0.07997
					21.935	0.00529039				7.98885	0.0795482
					22.042	0.00146259				8.02782	0.0779804
					22.149	-0.00496634				8.06679	0.0754036
					22.256	-0.0134377				8.10576	0.0720714
					22.363	-0.0231185				8.14473	0.067904
					22.47	-0.0333181				8.1837	0.0629649
					22.577	-0.0431302				8.22267	0.0569534
					22.684	-0.051911				8.26164	0.0498637
					22.791	-0.0591677				8.30061	0.0415459
					22.898	-0.064554				8.33958	0.0318682
					23.005	-0.0678562				8.37855	0.0209642
					23.112	-0.069394				8.41752	0.00883721
					23.219	-0.0694537				8.45649	0
					23.326	-0.0683149				8.49546	0
					23.433	-0.0668435				8.53443	0
					23.54	-0.0653661				8.5734	0
					23.647	-0.0642519				8.61237	0
					23.754	-0.0637266				8.65134	0
					23.861	-0.0638158				8.69031	0
					23.968	-0.0643127				8.72928	0
					24.075	-0.0647597				8.76825	0
					24.182	-0.0645696				8.80722	0
					24.289	-0.0630432				8.84619	0
					24.396	-0.0598609				8.88516	0
					24.503	-0.0546931				8.92413	0
					24.61	-0.0475239				8.9631	0
					24.717	-0.0388244				9.00207	0
					24.824	-0.0287753				9.04104	0
					24.931	-0.0183859				9.08001	0
					25.038	-0.00861237				9.11898	0
					25.145	-0.000308543				9.15795	0
					25.252	0.00564272				9.19692	0.00864535
					25.359	0.00835769				9.23589	0.0177639
					25.466	0.00748688				9.27486	0.0257559
					25.573	0.00287243				9.31383	0.0325135
					25.68	-0.0053449				9.3528	0.0378755
					25.787	-0.0166512				9.39177	0.0417833
					25.894	-0.0300071				9.43074	0.0439469
					26.001	-0.0444188				9.46971	0.0444679
					26.108	-0.058849				9.50868	0.0431684
					26.215	-0.0719334				9.54765	0.040053
					26.322	-0.0827995				9.58662	0.035084
					26.429	-0.0905476				9.62559	0.0284253
					26.536	-0.0943822				9.66456	0.0204389
					26.643	-0.0942341				9.70353	0.0117277
					26.75	-0.0898357				9.7425	0.00265484
					26.857	-0.0816056				9.78147	0
					26.964	-0.0700676				9.82044	0
					27.071	-0.0557388				9.85941	0
					27.178	-0.039728				9.89838	0
					27.285	-0.0230178				9.93735	0
					27.392	-0.0066066				9.97632	0
					27.499	0.00860475				10.0153	0
					27.606	0.0216724				10.0543	0
					27.713	0.0319792				10.0932	0.00155632
					27.82	0.0390252				10.1322	0.0129614
					27.927	0.0425704				10.1712	0.0247845
					28.034	0.0427174				10.2101	0.0361344
					28.141	0.0395941				10.2491	0.0460666
					28.248	0.0337056				10.2881	0.053937
					28.355	0.0255175				10.327	0.0589621
					28.462	0.015761				10.366	0.0607998
					28.569	0.00501957				10.405	0.0593665
					28.676	-0.00556219				10.444	0.0545979
					28.783	-0.0155843				10.4829	0.047061
					28.89	-0.024287				10.5219	0.0369838
					28.997	-0.0310713				10.5609	0.0255756
					29.104	-0.0356078				10.5998	0.0134441
					29.211	-0.0376491				10.6388	0.00141443
					29.318	-0.0368751				10.6778	0
					29.425	-0.0333196				10.7167	0
					29.532	-0.0272664				10.7557	0
					29.639	-0.0185564				10.7947	0
					29.746	-0.00750178				10.8337	0
					29.853	0.00545234				10.8726	0
					29.96	0.0200903				10.9116	0
					30.067	0.035794				10.9506	0
					30.174	0.0520039				10.9895	0
					30.281	0.0681223				11.0285	0
					30.388	0.083397				11.0675	0.0063543
					30.495	0.0970041				11.1065	0.0176265
					30.602	0.107919				11.1454	0.028548
					30.709	0.115375				11.1844	0.0382594
					30.816	0.118585				11.2234	0.046076
					30.923	0.117024				11.2623	0.0510754
					31.03	0.110401				11.3013	0.0528774
					31.137	0.0986188				11.3403	0.0509644
					31.244	0.0824471				11.3792	0.0450354
					31.351	0.0626696				11.4182	0.0348904
					31.458	0.0405736				11.4572	0.0207828
					31.565	0.0179541				11.4962	0.00321876
					31.672	-0.00359192				11.5351	0
					31.779	-0.022272				11.5741	0
					31.886	-0.036275				11.6131	0
					31.993	-0.0445746				11.652	0
					32.1	-0.0462755				11.691	0
					32.207	-0.0412238				11.73	0
					32.314	-0.0301547				11.7689	0
					32.421	-0.014028				11.8079	0
					32.528	0.00535915				11.8469	0
					32.635	0.0258499				11.8858	0
					32.742	0.045378				11.9248	0
					32.849	0.0620361				11.9638	0
					32.956	0.0740533				12.0028	0
					33.063	0.0801057				12.0417	0
					33.17	0.0798329				12.0807	0
					33.277	0.0732921				12.1197	0
					33.384	0.0612423				12.1586	0
					33.491	0.045064				12.1976	0
					33.598	0.0265894				12.2366	0
					33.705	0.00748527				12.2756	0.00666695
					33.812	-0.0102554				12.3145	0.0108799
					33.919	-0.0253316				12.3535	0.0106934
					34.026	-0.0364553				12.3925	0.0065134
					34.133	-0.0432007				12.4314	0
					34.24	-0.0457375				12.4704	0
					34.347	-0.0446391				12.5094	0
					34.454	-0.0410407				12.5483	0
					34.561	-0.0364132				12.5873	0
					34.668	-0.0321463				12.6263	0
					34.775	-0.0294385				12.6653	0
					34.882	-0.0296106				12.7042	0
					34.989	-0.0334089				12.7432	0
					35.096	-0.0406857				12.7822	0
					35.203	-0.051116				12.8211	0
					35.31	-0.0640776				12.8601	0
					35.417	-0.0783827				12.8991	0
					35.524	-0.0928031				12.938	0
					35.631	-0.106206				12.977	0.0108368
					35.738	-0.117441				13.016	0.0223636
					35.845	-0.1258				13.0549	0.032162
					35.952	-0.131255				13.0939	0.0399215
					36.059	-0.133296				13.1329	0.0453306
					36.166	-0.133296				13.1719	0.0486709
					36.273	-0.131918				13.2108	0.0500411
					36.38	-0.129261				13.2498	0.0499886
					36.487	-0.126646				13.2888	0.0491398
					36.594	-0.124821				13.3277	0.0477192
					36.701	-0.124315				13.3667	0.0463789
					36.808	-0.125318				13.4057	0.0455553
					36.915	-0.127649				13.4446	0.045059
					37.022	-0.130973				13.4836	0.0450019
					37.129	-0.133296				13.5226	0.0453826
					37.236	-0.133296				13.5616	0.0459426
					37.343	-0.133296				13.6005	0.0461947
					37.45	-0.133296				13.6395	0.0459801
					37.557	-0.133296				13.6785	0.0449066
					37.664	-0.133296				13.7174	0.0427837
					37.771	-0.132024				13.7564	0.0397583
					37.878	-0.123393				13.7954	0.035815
					37.985	-0.112338				13.8344	0.0314696
					38.092	-0.0989873				13.8733	0.0271277
					38.199	-0.083646				13.9123	0.0231973
					38.306	-0.0665994				13.9513	0.0206125
					38.413	-0.0484932				13.9902	0.0197295
					38.52	-0.0298947				14.0292	0.0213682
					38.627	-0.0113566				14.0682	0.0257291
					38.734	0.00618529				14.1071	0.0331917
					38.841	0.0219352				14.1461	0.043751
					38.948	0.0351312				14.1851	0.0571043
					39.055	0.0450392				14.2241	0.0730321
					39.162	0.0511698				14.263	0.0906856
					39.269	0.053171				14.302	0.109276
					39.376	0.0510604				14.341	0.127891
					39.483	0.0452252				14.3799	0.14533
					39.59	0.0363431				14.4189	0.160602
					39.697	0.0254579				14.4579	0.17267
					39.804	0.0137669				14.4968	0.180516
					39.911	0.00266082				14.5358	0.183582
					40.018	-0.00677735				14.5748	0.181436
					40.125	-0.0133663				14.6137	0.174069
					40.232	-0.0159637				14.6527	0.161727
					40.339	-0.0142729				14.6917	0.144904
					40.446	-0.00823103				14.7307	0.124571
					40.553	0.00247516				14.7696	0.101806
					40.66	0.0170471				14.8086	0.0778992
					40.767	0.0349395				14.8476	0.054257
					40.874	0.0554767				14.8865	0.0322905
					40.981	0.0777804				14.9255	0.0132016
					41.088	0.101069				14.9645	0
					41.195	0.124729				15.0035	0
					41.302	0.148089				15.0424	0
					41.409	0.170692				15.0814	0
					41.516	0.192284				15.1204	0
					41.623	0.212559				15.1593	0
					41.73	0.231162				15.1983	0.0109423
					41.837	0.248175				15.2373	0.0265796
					41.944	0.263546				15.2762	0.0437079
					42.051	0.277002				15.3152	0.0609215
					42.158	0.288759				15.3542	0.0774113
					42.265	0.298922				15.3932	0.0919277
					42.372	0.307553				15.4321	0.103711
					42.479	0.314806				15.4711	0.112554
					42.586	0.321072				15.5101	0.117879
					42.693	0.326363				15.549	0.119791
					42.8	0.330982				15.588	0.118559
					42.907	0.335082				15.627	0.114579
					43.014	0.338847				15.6659	0.108162
					43.121	0.342408				15.7049	0.0999589
					43.228	0.34568				15.7439	0.0907461
					43.335	0.348553				15.7828	0.0808455
					43.442	0.350824				15.8218	0.0708193
					43.549	0.352296				15.8608	0.0611455
					43.656	0.3527				15.8998	0.0517247
					43.763	0.351806				15.9387	0.0427648
					43.87	0.349231				15.9777	0.0340552
					43.977	0.344832				16.0167	0.0253087
					44.084	0.338647				16.0556	0.0163896
					44.191	0.330729				16.0946	0.0069335
					44.298	0.321278				16.1336	0
					44.405	0.310692				16.1726	0
					44.512	0.299697				16.2115	0
					44.619	0.288938				16.2505	0
					44.726	0.27917				16.2895	0
					44.833	0.271021				16.3284	0
					44.94	0.265267				16.3674	0
					45.047	0.262429				16.4064	0
					45.154	0.262758				16.4453	0
					45.261	0.266335				16.4843	0
					45.368	0.272967				16.5233	0
					45.475	0.282218				16.5622	0
					45.582	0.293518				16.6012	0
					45.689	0.306257				16.6402	0
					45.796	0.319591				16.6792	0
					45.903	0.333071				16.7181	0
					46.01	0.346187				16.7571	0
					46.117	0.358663				16.7961	0.00945087
					46.224	0.37047				16.835	0.0175488
					46.331	0.381797				16.874	0.0219255
					46.438	0.392846				16.913	0.0226725
					46.545	0.403879				16.952	0.0197446
					46.652	0.415327				16.9909	0.0136699
					46.759	0.427339				17.0299	0.00516106
					46.866	0.439762				17.0689	0
					46.973	0.452265				17.1078	0
					47.08	0.464112				17.1468	0
					47.187	0.474697				17.1858	0
					47.294	0.483318				17.2247	0
					47.401	0.489131				17.2637	0
					47.508	0.491427				17.3027	0
					47.615	0.490026				17.3417	0
					47.722	0.484921				17.3806	0
					47.829	0.476491				17.4196	0
					47.936	0.465665				17.4586	0
					48.043	0.453614				17.4975	0.00421081
					48.15	0.441454				17.5365	0.0140067
					48.257	0.430497				17.5755	0.0229215
					48.364	0.421915				17.6144	0.0304546
					48.471	0.416685				17.6534	0.0363908
					48.578	0.415291				17.6924	0.040699
					48.685	0.417837				17.7313	0.0432488
					48.792	0.423941				17.7703	0.0442765
					48.899	0.433149				17.8093	0.0439213
					49.006	0.444487				17.8483	0.0425518
					49.113	0.456927				17.8872	0.0402046
					49.22	0.469498				17.9262	0.0373494
					49.327	0.481194				17.9652	0.0341588
					49.434	0.491329				18.0041	0.0310625
					49.541	0.499587				18.0431	0.0283127
					49.648	0.505681				18.0821	0.0260693
					49.755	0.509276				18.1211	0.0246829
					49.862	0.510818				18.16	0.0244073
					49.969	0.510313				18.199	0.0252914
					50.076	0.508132				18.238	0.0274927
					50.183	0.504425				18.2769	0.0308081
					50.29	0.499302				18.3159	0.0352529
					50.397	0.492954				18.3549	0.0403806
					50.504	0.485747				18.3938	0.0462461
					50.611	0.477879				18.4328	0.0522698
					50.718	0.469963				18.4718	0.0581274
					50.825	0.462863				18.5108	0.0636369
					50.932	0.45714				18.5497	0.0683811
					51.039	0.453775				18.5887	0.0723792
					51.146	0.453815				18.6277	0.0757854
					51.253	0.457699				18.6666	0.0786657
					51.36	0.465953				18.7056	0.0813297
					51.467	0.478512				18.7446	0.0840009
					51.574	0.494936				18.7835	0.0866606
					51.681	0.514115				18.8225	0.0896072
					51.788	0.534589				18.8615	0.0928279
					51.895	0.554404				18.9004	0.0962056
					52.002	0.571602				18.9394	0.0997034
					52.109	0.584425				18.9784	0.102727
					52.216	0.591114				19.0174	0.10503
					52.323	0.590415				19.0563	0.105892
					52.43	0.581962				19.0953	0.105136
					52.537	0.566379				19.1343	0.10219
					52.644	0.544641				19.1732	0.0970868
					52.751	0.518614				19.2122	0.0896047
					52.858	0.490391				19.2512	0.0799567
					52.965	0.462437				19.2902	0.0684284
					53.072	0.437283				19.3291	0.0554973
					53.179	0.417085				19.3681	0.0415786
					53.286	0.40342				19.4071	0.0272804
					53.393	0.397507				19.446	0.0128862
					53.5	0.399585				19.485	0
					53.607	0.409263				19.524	0
					53.714	0.425811				19.5629	0
					53.821	0.447585				19.6019	0
					53.928	0.472969				19.6409	0
					54.035	0.500167				19.6798	0
					54.142	0.526971				19.7188	0
					54.249	0.552023				19.7578	0
					54.356	0.573987				19.7968	0
					54.463	0.591825				19.8357	0
					54.57	0.605063				19.8747	0
					54.677	0.613778				19.9137	0
					54.784	0.618202				19.9526	0
					54.891	0.619172				19.9916	0
					54.998	0.617629				20.0306	0
					55.105	0.614426				20.0695	0
					55.212	0.610676				20.1085	0
					55.319	0.607206				20.1475	0
					55.426	0.604738				20.1865	0
					55.533	0.603774				20.2254	0
					55.64	0.604289				20.2644	0
					55.747	0.606066				20.3034	0
					55.854	0.608798				20.3423	0
					55.961	0.611917				20.3813	0
					56.068	0.614715				20.4203	0
					56.175	0.616795				20.4593	0
					56.282	0.617613				20.4982	0
					56.389	0.616701				20.5372	0
					56.496	0.614198				20.5762	0
					56.603	0.61005				20.6151	0
					56.71	0.604671				20.6541	0
					56.817	0.59854				20.6931	0
					56.924	0.592204				20.732	0
					57.031	0.586341				20.771	0
					57.138	0.581371				20.81	0
					57.245	0.577629				20.8489	0
					57.352	0.57509				20.8879	0
					57.459	0.57391				20.9269	0
					57.566	0.573898				20.9659	0
					57.673	0.574406				21.0048	0
					57.78	0.575035				21.0438	0
					57.887	0.575606				21.0828	0
					57.994	0.575552				21.1217	0
					58.101	0.574446				21.1607	0
					58.208	0.572213				21.1997	0
					58.315	0.56861				21.2386	0
					58.422	0.563684				21.2776	0
					58.529	0.557716				21.3166	0
					58.636	0.551095				21.3556	0
					58.743	0.543994				21.3945	0
					58.85	0.536883				21.4335	0
					58.957	0.529973				21.4725	0
					59.064	0.523898				21.5114	0
					59.171	0.518535				21.5504	0
					59.278	0.514056				21.5894	0
					59.385	0.510748				21.6284	0
					59.492	0.508234				21.6673	0
					59.599	0.50652				21.7063	0
					59.706	0.505406				21.7453	0
					59.813	0.504794				21.7842	0
					59.92	0.504413				21.8232	0
					60.027	0.504132				21.8622	0
					60.134	0.504047				21.9011	0
					60.241	0.504068				21.9401	0
					60.348	0.504352				21.9791	0
					60.455	0.505114				22.018	0
					60.562	0.506482				22.057	0
					60.669	0.508541				22.096	0
					60.776	0.511474				22.135	0
					60.883	0.515308				22.1739	0
					60.99	0.519898				22.2129	0
					61.097	0.525271				22.2519	0
					61.204	0.531137				22.2908	0
					61.311	0.537583				22.3298	0
					61.418	0.544142				22.3688	0
					61.525	0.550656				22.4078	0
					61.632	0.55714				22.4467	0
					61.739	0.563485				22.4857	0
					61.846	0.56949				22.5247	0
					61.953	0.575241				22.5636	0
					62.06	0.580741				22.6026	0
					62.167	0.586101				22.6416	0
					62.274	0.591351				22.6805	0
					62.381	0.596497				22.7195	0
					62.488	0.601551				22.7585	0
					62.595	0.606291				22.7975	0
					62.702	0.610632				22.8364	0
					62.809	0.614279				22.8754	0
					62.916	0.617073				22.9144	0
					63.023	0.618931				22.9533	0
					63.13	0.619471				22.9923	0
					63.237	0.61864				23.0313	0
					63.344	0.61656				23.0702	0
					63.451	0.612918				23.1092	0
					63.558	0.608165				23.1482	0
					63.665	0.602422				23.1871	0
					63.772	0.595835				23.2261	0
					63.879	0.588846				23.2651	0
					63.986	0.581978				23.3041	0
					64.093	0.575652				23.343	0
					64.2	0.570008				23.382	0
					64.307	0.565367				23.421	0
					64.414	0.562141				23.4599	0
					64.521	0.560309				23.4989	0
					64.628	0.559942				23.5379	0
					64.735	0.561061				23.5769	0
					64.842	0.563514				23.6158	0
					64.949	0.567317				23.6548	0
					65.056	0.572157				23.6938	0
					65.163	0.578053				23.7327	0
					65.27	0.584938				23.7717	0
					65.377	0.592633				23.8107	0
					65.484	0.601258				23.8496	0
					65.591	0.610551				23.8886	0
					65.698	0.620541				23.9276	0
					65.805	0.630912				23.9666	0
					65.912	0.64137				24.0055	0
					66.019	0.6513				24.0445	0
					66.126	0.66049				24.0835	0
					66.233	0.668457				24.1224	0
					66.34	0.674681				24.1614	0
					66.447	0.679053				24.2004	0
					66.554	0.681151				24.2393	0
					66.661	0.680998				24.2783	0
					66.768	0.678507				24.3173	0
					66.875	0.67391				24.3562	0
					66.982	0.667337				24.3952	0
					67.089	0.659223				24.4342	0
					67.196	0.649843				24.4732	0
					67.303	0.639664				24.5121	0
					67.41	0.629235				24.5511	0
					67.517	0.618819				24.5901	0.00275833
					67.624	0.609099				24.629	0.0105267
					67.731	0.600655				24.668	0.01923
					67.838	0.594125				24.707	0.0281295
					67.945	0.589913				24.746	0.0365692
					68.052	0.588749				24.7849	0.0440244
					68.159	0.590907				24.8239	0.0499357
					68.266	0.596188				24.8629	0.0537355
					68.373	0.604879				24.9018	0.0554057
					68.48	0.616494				24.9408	0.0547464
					68.587	0.630033				24.9798	0.0518787
					68.694	0.64486				25.0187	0.0469638
					68.801	0.659645				25.0577	0.0402726
					68.908	0.673098				25.0967	0.0323101
					69.015	0.684242				25.1356	0.0233369
					69.122	0.692023				25.1746	0.0139018
					69.229	0.695819				25.2136	0.004413
					69.336	0.69533				25.2526	0
					69.443	0.690861				25.2915	0
					69.55	0.682656				25.3305	0
					69.657	0.671462				25.3695	0
					69.764	0.658411				25.4084	0
					69.871	0.644532				25.4474	0
					69.978	0.631028				25.4864	0
					70.085	0.618707				25.5253	0
					70.192	0.608421				25.5643	0
					70.299	0.600864				25.6033	0
					70.406	0.596453				25.6423	0
					70.513	0.595447				25.6812	0
					70.62	0.597893				25.7202	0
					70.727	0.603812				25.7592	0
					70.834	0.613065				25.7981	0
					70.941	0.625384				25.8371	0
					71.048	0.640538				25.8761	0
					71.155	0.657821				25.9151	0
					71.262	0.676489				25.954	0
					71.369	0.695634				25.993	0
					71.476	0.714011				26.032	0
					71.583	0.730665				26.0709	0
					71.69	0.744153				26.1099	0
					71.797	0.753472				26.1489	0
					71.904	0.757457				26.1878	0
					72.011	0.755597				26.2268	0
					72.118	0.747476				26.2658	0
					72.225	0.733607				26.3047	0
					72.332	0.714777				26.3437	0
					72.439	0.6922				26.3827	0
					72.546	0.667378				26.4217	0
					72.653	0.642205				26.4606	0
					72.76	0.618446				26.4996	0
					72.867	0.597787				26.5386	0
					72.974	0.581485				26.5775	0
					73.081	0.570673				26.6165	0
					73.188	0.565712				26.6555	0
					73.295	0.566613				26.6944	0
					73.402	0.572773				26.7334	0
					73.509	0.583623				26.7724	0
					73.616	0.59782				26.8114	0
					73.723	0.614152				26.8503	0
					73.83	0.631636				26.8893	0
					73.937	0.649098				26.9283	0
					74.044	0.665588				26.9672	0
					74.151	0.680658				27.0062	0
					74.258	0.693775				27.0452	0
					74.365	0.704904				27.0842	0
					74.472	0.714112				27.1231	0
					74.579	0.721678				27.1621	0
					74.686	0.727906				27.2011	0
					74.793	0.733301				27.24	0
					74.9	0.738082				27.279	0
					75.007	0.742337				27.318	0
					75.114	0.746489				27.3569	0
					75.221	0.750572				27.3959	0
					75.328	0.754692				27.4349	0
					75.435	0.758631				27.4738	0
					75.542	0.762105				27.5128	0
					75.649	0.764914				27.5518	0
					75.756	0.766842				27.5908	0
					75.863	0.767679				27.6297	0
					75.97	0.767012				27.6687	0.00570953
					76.077	0.764773				27.7077	0.0122413
					76.184	0.760782				27.7466	0.0168529
					76.291	0.755178				27.7856	0.0193097
					76.398	0.748304				27.8246	0.0198238
					76.505	0.740315				27.8636	0.0187798
					76.612	0.731515				27.9025	0.0169238
					76.719	0.722703				27.9415	0.0147855
					76.826	0.714058				27.9805	0.0132147
					76.933	0.706206				28.0194	0.0128786
					77.04	0.699661				28.0584	0.014313
					77.147	0.69479				28.0974	0.0178562
					77.254	0.691639				28.1363	0.0235401
					77.361	0.690382				28.1753	0.031299
					77.468	0.690928				28.2143	0.0408098
					77.575	0.692948				28.2533	0.0512972
					77.682	0.696415				28.2922	0.0621951
					77.789	0.701134				28.3312	0.0727172
					77.896	0.706733				28.3702	0.0822198
					78.003	0.713232				28.4091	0.0899496
					78.11	0.720234				28.4481	0.0952363
					78.217	0.727582				28.4871	0.0979637
					78.324	0.734949				28.526	0.0979738
					78.431	0.742053				28.565	0.0951651
					78.538	0.748169				28.604	0.0899208
					78.645	0.752845				28.6429	0.0828026
					78.752	0.75539				28.6819	0.0743856
					78.859	0.755329				28.7209	0.0650731
					78.966	0.752492				28.7599	0.0555484
					79.073	0.746471				28.7988	0.046382
					79.18	0.737424				28.8378	0.0380422
					79.287	0.726109				28.8768	0.0305313
					79.394	0.713218				28.9157	0.023853
					79.501	0.699798				28.9547	0.0177451
					79.608	0.687082				28.9937	0.0120031
					79.715	0.676483				29.0327	0.00628193
					79.822	0.669049				29.0716	7.31336e-05
					79.929	0.665643				29.1106	0
					80.036	0.666591				29.1496	0
					80.143	0.671819				29.1885	0
					80.25	0.680647				29.2275	0
					80.357	0.692051				29.2665	0
					80.464	0.704745				29.3054	0
					80.571	0.717528				29.3444	0
					80.678	0.729021				29.3834	0
					80.785	0.738008				29.4224	0
					80.892	0.743738				29.4613	0
					80.999	0.746011				29.5003	0
					81.106	0.744736				29.5393	0
					81.213	0.74051				29.5782	0
					81.32	0.733982				29.6172	0
					81.427	0.726149				29.6562	0.00376051
					81.534	0.717748				29.6951	0.0183309
					81.641	0.709564				29.7341	0.0303891
					81.748	0.702058				29.7731	0.0380758
					81.855	0.695453				29.812	0.040272
					81.962	0.689534				29.851	0.0361223
					82.069	0.684111				29.89	0.0252931
					82.176	0.678863				29.929	0.00824091
					82.283	0.673226				29.9679	0
					82.39	0.666673				30.0069	0
					82.497	0.659214				30.0459	0
					82.604	0.650543				30.0848	0
					82.711	0.640784				30.1238	0
					82.818	0.630505				30.1628	0
					82.925	0.619937				30.2018	0
					83.032	0.6097				30.2407	0
					83.139	0.600444				30.2797	0
					83.246	0.592787				30.3187	0
					83.353	0.586958				30.3576	0
					83.46	0.58318				30.3966	0
					83.567	0.581355				30.4356	0
					83.674	0.581215				30.4745	0
					83.781	0.582599				30.5135	0
					83.888	0.584686				30.5525	0
					83.995	0.587167				30.5914	0
					84.102	0.589448				30.6304	0.00177817
					84.209	0.591033				30.6694	0.0246464
					84.316	0.591487				30.7084	0.0437554
					84.423	0.590682				30.7473	0.0586438
					84.53	0.588324				30.7863	0.0691544
					84.637	0.584662				30.8253	0.0755843
					84.744	0.580178				30.8642	0.078578
					84.851	0.575082				30.9032	0.0785167
					84.958	0.570022				30.9422	0.0760699
					85.065	0.565816				30.9811	0.0720775
					85.172	0.563139				31.0201	0.0672523
					85.279	0.562889				31.0591	0.0621719
					85.386	0.565635				31.0981	0.0570704
					85.493	0.571743				31.137	0.0522805
					85.6	0.581428				31.176	0.0477977
					85.707	0.594689				31.215	0.0436445
					85.814	0.610964				31.2539	0.0394914
					85.921	0.62973				31.2929	0.0351769
					86.028	0.649778				31.3319	0.0302532
					86.135	0.669911				31.3709	0.0243694
					86.242	0.68877				31.4098	0.0171566
					86.349	0.705276				31.4488	0.00847511
					86.456	0.718456				31.4878	0
					86.563	0.727484				31.5267	0
					86.67	0.732077				31.5657	0
					86.777	0.732703				31.6047	0
					86.884	0.729844				31.6436	0
					86.991	0.724792				31.6826	0
					87.098	0.718728				31.7216	0
					87.205	0.712946				31.7605	0
					87.312	0.708435				31.7995	0
					87.419	0.70575				31.8385	0
					87.526	0.705173				31.8775	0
					87.633	0.706727				31.9164	0
					87.74	0.709187				31.9554	0
					87.847	0.711835				31.9944	0
					87.954	0.713205				32.0333	0
					88.061	0.712201				32.0723	0
					88.168	0.707988				32.1113	0
					88.275	0.700402				32.1502	0
					88.382	0.689577				32.1892	0
					88.489	0.676349				32.2282	0
					88.596	0.662294				32.2672	0
					88.703	0.6489				32.3061	0
					88.81	0.638002				32.3451	0
					88.917	0.631227				32.3841	0
					89.024	0.629625				32.423	0.000793605
					89.131	0.633897				32.462	0.0109249
					89.238	0.643504				32.501	0.0182363
					89.345	0.657699				32.5399	0.022508
					89.452	0.674855				32.5789	0.023662
					89.559	0.692941				32.6179	0.0219746
					89.666	0.709718				32.6569	0.017517
					89.773	0.723312				32.6958	0.0106321
					89.88	0.732089				32.7348	0.00171064
					89.987	0.735192				32.7738	0
					90.094	0.73255				32.8127	0
					90.201	0.724426				32.8517	0
					90.308	0.712189				32.8907	0
					90.415	0.697463				32.9297	0
					90.522	0.682411				32.9686	0
					90.629	0.668952				33.0076	0
					90.736	0.658902				33.0466	0
					90.843	0.653704				33.0855	0
					90.95	0.653978				33.1245	0
					91.057	0.660072				33.1635	0
					91.164	0.671359				33.2024	0
					91.271	0.687074				33.2414	0
					91.378	0.705375				33.2804	0
					91.485	0.724831				33.3194	0
					91.592	0.743818				33.3583	0.0122861
					91.699	0.760399				33.3973	0.0250559
					91.806	0.773331				33.4363	0.0365212
					91.913	0.781649				33.4752	0.0460594
					92.02	0.784691				33.5142	0.0532926
					92.127	0.782803				33.5532	0.0578504
					92.234	0.776448				33.5921	0.0597148
					92.341	0.766929				33.6311	0.0587756
					92.448	0.755534				33.6701	0.0551839
					92.555	0.743895				33.709	0.0490448
					92.662	0.73375				33.748	0.040662
					92.769	0.726637				33.787	0.0302249
					92.876	0.723551				33.826	0.0181951
					92.983	0.725554				33.8649	0.00479302
					93.09	0.732782				33.9039	0
					93.197	0.744885				33.9429	0
					93.304	0.761057				33.9818	0
					93.411	0.779854				34.0208	0
					93.518	0.799498				34.0598	0
					93.625	0.818361				34.0988	0
					93.732	0.834747				34.1377	0
					93.839	0.84701				34.1767	0
					93.946	0.854085				34.2157	0
					94.053	0.855244				34.2546	0
					94.16	0.85033				34.2936	0
					94.267	0.839568				34.3326	0
					94.374	0.823829				34.3715	0
					94.481	0.8044				34.4105	0
					94.588	0.782524				34.4495	0
					94.695	0.759664				34.4885	0
					94.802	0.737324				34.5274	0
					94.909	0.716651				34.5664	0
					95.016	0.698816				34.6054	0
					95.123	0.684644				34.6443	0
					95.23	0.67457				34.6833	0
					95.337	0.66894				34.7223	0
					95.444	0.667809				34.7612	0
					95.551	0.670619				34.8002	0
					95.658	0.677256				34.8392	0
					95.765	0.686635				34.8781	0
					95.872	0.698294				34.9171	0
					95.979	0.711192				34.9561	0
					96.086	0.724143				34.9951	0
					96.193	0.736358				35.034	0
					96.3	0.74676				35.073	0
					96.407	0.754491				35.112	0
					96.514	0.758937				35.1509	0
					96.621	0.76004				35.1899	0
					96.728	0.757781				35.2289	0
					96.835	0.752703				35.2679	0
					96.942	0.745726				35.3068	0
					97.049	0.737862				35.3458	0
					97.156	0.730284				35.3848	0
					97.263	0.724214				35.4237	0
					97.37	0.720665				35.4627	0
					97.477	0.720517				35.5017	0
					97.584	0.724009				35.5406	0
					97.691	0.73117				35.5796	0
					97.798	0.741231				35.6186	0
					97.905	0.753099				35.6576	0
					98.012	0.765598				35.6965	0
					98.119	0.777404				35.7355	0
					98.226	0.787071				35.7745	0
					98.333	0.793495				35.8134	0
					98.44	0.7961				35.8524	0
					98.547	0.794314				35.8914	0
					98.654	0.788446				35.9303	0.00896386
					98.761	0.779028				35.9693	0.0199834
					98.868	0.766951				36.0083	0.0291088
					98.975	0.753383				36.0472	0.0359272
					99.082	0.739334				36.0862	0.0403806
					99.189	0.725761				36.1252	0.042385
					99.296	0.71334				36.1642	0.0419517
					99.403	0.702399				36.2031	0.0392118
					99.51	0.693209				36.2421	0.0346707
					99.617	0.685207				36.2811	0.028683
					99.724	0.678143				36.32	0.0215898
					99.831	0.671912				36.359	0.0139022
					99.938	0.665999				36.398	0.00600549
					100.045	0.660422				36.437	0
					100.152	0.65537				36.4759	0
					100.259	0.651254				36.5149	0
					100.366	0.648848				36.5539	0
					100.473	0.649021				36.5928	0
					100.58	0.652327				36.6318	0
					100.687	0.659577				36.6708	0
					100.794	0.670887				36.7097	0
					100.901	0.685975				36.7487	0
					101.008	0.704417				36.7877	0
					101.115	0.725259				36.8267	0
					101.222	0.747008				36.8656	0
					101.329	0.768319				36.9046	0
					101.436	0.787801				36.9436	0
					101.543	0.804172				36.9825	0
					101.65	0.81648				37.0215	0
					101.757	0.82397				37.0605	0
					101.864	0.8263				37.0994	0
					101.971	0.82347				37.1384	0
					102.078	0.815843				37.1774	0
					102.185	0.803907				37.2163	0.000759209
					102.292	0.788319				37.2553	0.0146701
					102.399	0.769668				37.2943	0.0279313
					102.506	0.748626				37.3333	0.0400113
					102.613	0.725928				37.3722	0.0504332
					102.72	0.702189				37.4112	0.0584796
					102.827	0.678086				37.4502	0.0640812
					102.934	0.65436				37.4891	0.0671607
					103.041	0.631705				37.5281	0.0678928
					103.148	0.610759				37.5671	0.0667798
					103.255	0.592199				37.6061	0.0639591
					103.362	0.576641				37.645	0.0601403
					103.469	0.564515				37.684	0.0556706
					103.576	0.556227				37.723	0.0508294
					103.683	0.551798				37.7619	0.0458883
					103.79	0.551339				37.8009	0.0408464
					103.897	0.554687				37.8399	0.0355411
					104.004	0.561546				37.8788	0.0297979
					104.111	0.57157				37.9178	0.0234308
					104.218	0.584576				37.9568	0.0161842
					104.325	0.600301				37.9958	0.00787857
					104.432	0.618569				38.0347	0
					104.539	0.6391				38.0737	0
					104.646	0.661723				38.1127	0
					104.753	0.686189				38.1516	0
					104.86	0.712109				38.1906	0
					104.967	0.738702				38.2296	0
					105.074	0.765289				38.2685	0
					105.181	0.790974				38.3075	0
					105.288	0.814617				38.3465	0
					105.395	0.834956				38.3854	0
					105.502	0.850968				38.4244	0
					105.609	0.861792				38.4634	0
					105.716	0.866852				38.5024	0
					105.823	0.866054				38.5413	0
					105.93	0.859504				38.5803	0
					106.037	0.847931				38.6193	0
					106.144	0.832185				38.6582	0
					106.251	0.813512				38.6972	0
					106.358	0.792971				38.7362	0.00654132
					106.465	0.77207				38.7751	0.011102
					106.572	0.7516				38.8141	0.0132978
					106.679	0.732524				38.8531	0.0130577
					106.786	0.715446				38.8921	0.0106002
					106.893	0.700706				38.931	0.00608204
					107	0.688467				38.97	0
					107.107	0.678654				39.009	0
					107.214	0.671087				39.0479	0
					107.321	0.665822				39.0869	0
					107.428	0.662664				39.1259	0
					107.535	0.661561				39.1649	0
					107.642	0.662497				39.2038	0
					107.749	0.665415				39.2428	0
					107.856	0.670271				39.2818	0
					107.963	0.676812				39.3207	0
					108.07	0.684708				39.3597	0
					108.177	0.693363				39.3987	0
					108.284	0.70212				39.4376	0
					108.391	0.710382				39.4766	0
					108.498	0.717281				39.5156	0
					108.605	0.722279				39.5545	0.000730268
					108.712	0.724645				39.5935	0.0220258
					108.819	0.723827				39.6325	0.0443732
					108.926	0.719736				39.6715	0.0664788
					109.033	0.712242				39.7104	0.0871818
					109.14	0.70182				39.7494	0.105371
					109.247	0.688756				39.7884	0.119755
					109.354	0.673844				39.8273	0.129484
					109.461	0.657719				39.8663	0.133945
					109.568	0.641305				39.9053	0.132861
					109.675	0.625306				39.9442	0.126308
					109.782	0.610601				39.9832	0.114833
					109.889	0.597863				40.0222	0.099141
					109.996	0.587756				40.0612	0.0801525
					110.103	0.580966				40.1001	0.0592609
					110.21	0.577878				40.1391	0.0377555
					110.317	0.578785				40.1781	0.0168598
					110.424	0.584351				40.217	0
					110.531	0.594627				40.256	0
					110.638	0.609621				40.295	0
					110.745	0.629101				40.334	0
					110.852	0.652661				40.3729	0
					110.959	0.679484				40.4119	0
					111.066	0.708631				40.4509	0
					111.173	0.738933				40.4898	0
					111.28	0.769032				40.5288	0
					111.387	0.797816				40.5678	0
					111.494	0.823803				40.6067	0.00798385
					111.601	0.845883				40.6457	0.0249438
					111.708	0.863156				40.6847	0.042885
					111.815	0.875234				40.7236	0.0610432
					111.922	0.881895				40.7626	0.0789841
					112.029	0.883582				40.8016	0.0964068
					112.136	0.881061				40.8406	0.112773
					112.243	0.875315				40.8795	0.127807
					112.35	0.867621				40.9185	0.140999
					112.457	0.859304				40.9575	0.152224
					112.564	0.851327				40.9964	0.161365
					112.671	0.845017				41.0354	0.168262
					112.778	0.840977				41.0744	0.172995
					112.885	0.83956				41.1133	0.17573
					112.992	0.840846				41.1523	0.176589
					113.099	0.843896				41.1913	0.176045
					113.206	0.848119				41.2303	0.174601
					113.313	0.852184				41.2692	0.172569
					113.42	0.854633				41.3082	0.170589
					113.527	0.854081				41.3472	0.168887
					113.634	0.849143				41.3861	0.167794
					113.741	0.838772				41.4251	0.167567
					113.848	0.822451				41.4641	0.168338
					113.955	0.800105				41.5031	0.169919
					114.062	0.771923				41.542	0.172232
					114.169	0.738895				41.581	0.175113
					114.276	0.702682				41.62	0.178396
					114.383	0.66477				41.6589	0.181847
					114.49	0.627588				41.6979	0.185272
					114.597	0.593187				41.7369	0.188776
					114.704	0.563476				41.7758	0.192147
					114.811	0.54002				41.8148	0.195707
					114.918	0.52407				41.8538	0.199336
					115.025	0.516106				41.8927	0.203309
					115.132	0.516195				41.9317	0.207767
					115.239	0.523462				41.9707	0.212628
					115.346	0.536934				42.0097	0.217903
					115.453	0.555011				42.0486	0.223428
					115.56	0.5759				42.0876	0.229053
					115.667	0.597769				42.1266	0.23446
					115.774	0.619148				42.1655	0.239296
					115.881	0.638782				42.2045	0.243238
					115.988	0.655654				42.2435	0.245789
					116.095	0.669196				42.2824	0.246617
					116.202	0.679479				42.3214	0.245618
					116.309	0.68675				42.3604	0.24261
					116.416	0.69156				42.3994	0.237583
					116.523	0.694757				42.4383	0.230976
					116.63	0.696802				42.4773	0.222893
					116.737	0.698687				42.5163	0.213569
					116.844	0.700847				42.5552	0.203705
					116.951	0.703391				42.5942	0.193524
					117.058	0.70633				42.6332	0.183123
					117.165	0.709817				42.6722	0.17301
					117.272	0.713343				42.7111	0.163118
					117.379	0.716763				42.7501	0.153562
					117.486	0.719797				42.7891	0.14428
					117.593	0.722362				42.828	0.135022
					117.7	0.724351				42.867	0.126068
					117.807	0.725788				42.906	0.117207
					117.914	0.726806				42.9449	0.108136
					118.021	0.727627				42.9839	0.0993
					118.128	0.728628				43.0229	0.0909134
					118.235	0.729801				43.0618	0.0832177
					118.342	0.731492				43.1008	0.0766148
					118.449	0.733351				43.1398	0.0714989
					118.556	0.735017				43.1788	0.0683875
					118.663	0.736201				43.2177	0.0676036
					118.77	0.736614				43.2567	0.0694211
					118.877	0.73606				43.2957	0.0738986
					118.984	0.73452				43.3346	0.0810717
					119.091	0.731959				43.3736	0.0905886
					119.198	0.728873				43.4126	0.101945
					119.305	0.725939				43.4515	0.114595
					119.412	0.723546				43.4905	0.12772
					119.519	0.722494				43.5295	0.140579
					119.626	0.723479				43.5685	0.152487
					119.733	0.726704				43.6074	0.162775
					119.84	0.732403				43.6464	0.170915
					119.947	0.740443				43.6854	0.176735
					120.054	0.750301				43.7243	0.180067
					120.161	0.760788				43.7633	0.181151
					120.268	0.771396				43.8023	0.180352
					120.375	0.780737				43.8413	0.17819
					120.482	0.78814				43.8802	0.175
					120.589	0.792817				43.9192	0.171352
					120.696	0.794482				43.9582	0.167553
					120.803	0.793359				43.9971	0.164209
					120.91	0.789788				44.0361	0.161121
					121.017	0.784624				44.0751	0.158459
					121.124	0.778854				44.114	0.156247
					121.231	0.773644				44.153	0.154315
					121.338	0.76985				44.192	0.152332
					121.445	0.768218				44.2309	0.150324
					121.552	0.768943				44.2699	0.148334
					121.659	0.771889				44.3089	0.146405
					121.766	0.776488				44.3479	0.144847
					121.873	0.781847				44.3868	0.143931
					121.98	0.786916				44.4258	0.144336
					122.087	0.790358				44.4648	0.146395
					122.194	0.791332				44.5037	0.150623
					122.301	0.789006				44.5427	0.157461
					122.408	0.782723				44.5817	0.166822
					122.515	0.772845				44.6206	0.178818
					122.622	0.75944				44.6596	0.192956
					122.729	0.743354				44.6986	0.208571
					122.836	0.725616				44.7376	0.224688
					122.943	0.707258				44.7765	0.24037
					123.05	0.689255				44.8155	0.254163
					123.157	0.672439				44.8545	0.265215
					123.264	0.657229				44.8934	0.272462
					123.371	0.644008				44.9324	0.275374
					123.478	0.63284				44.9714	0.273846
					123.585	0.623396				45.0104	0.267839
					123.692	0.615416				45.0493	0.258013
					123.799	0.60889				45.0883	0.245557
					123.906	0.603308				45.1273	0.231355
					124.013	0.598874				45.1662	0.2169
					124.12	0.596005				45.2052	0.203793
					124.227	0.595086				45.2442	0.192936
					124.334	0.59689				45.2831	0.185555
					124.441	0.601956				45.3221	0.182352
					124.548	0.610833				45.3611	0.183561
					124.655	0.623676				45.4001	0.189053
					124.762	0.640343				45.439	0.198278
					124.869	0.660415				45.478	0.210635
					124.976	0.683203				45.517	0.225014
					125.083	0.707755				45.5559	0.24033
					125.19	0.732818				45.5949	0.255548
					125.297	0.757235				45.6339	0.269764
					125.404	0.780205				45.6728	0.282054
					125.511	0.800256				45.7118	0.291788
					125.618	0.817116				45.7508	0.298821
					125.725	0.830398				45.7897	0.303264
					125.832	0.840006				45.8287	0.305215
					125.939	0.846261				45.8677	0.305281
					126.046	0.849521				45.9067	0.303976
					126.153	0.850491				45.9456	0.301928
					126.26	0.849377				45.9846	0.299787
					126.367	0.846617				46.0236	0.298166
					126.474	0.842426				46.0625	0.297619
					126.581	0.83693				46.1015	0.298238
					126.688	0.829918				46.1405	0.300295
					126.795	0.821559				46.1795	0.30426
					126.902	0.811704				46.2184	0.309782
					127.009	0.800236				46.2574	0.316901
					127.116	0.787408				46.2964	0.325527
					127.223	0.773363				46.3353	0.33577
					127.33	0.758683				46.3743	0.347196
					127.437	0.743653				46.4133	0.359559
					127.544	0.728853				46.4522	0.372619
					127.651	0.714917				46.4912	0.385903
					127.758	0.702038				46.5302	0.399057
					127.865	0.690824				46.5692	0.411582
					127.972	0.681318				46.6081	0.42311
					128.079	0.673646				46.6471	0.433279
					128.186	0.667939				46.6861	0.441689
					128.293	0.664301				46.725	0.448266
					128.4	0.662818				46.764	0.452872
					128.507	0.663745				46.803	0.455527
					128.614	0.667267				46.8419	0.456207
					128.721	0.673692				46.8809	0.455804
					128.828	0.683891				46.9199	0.454531
					128.935	0.698091				46.9588	0.453194
					129.042	0.716557				46.9978	0.452413
					129.149	0.739751				47.0368	0.452775
					129.256	0.767415				47.0758	0.454728
					129.363	0.798863				47.1147	0.458436
					129.47	0.833228				47.1537	0.464201
					129.577	0.869066				47.1927	0.471561
					129.684	0.904398				47.2316	0.480191
					129.791	0.937089				47.2706	0.489226
					129.898	0.965119				47.3096	0.497672
					130.005	0.986048				47.3486	0.504434
					130.112	0.998216				47.3875	0.50887
					130.219	1				47.4265	0.509795
					130.326	0.990819				47.4655	0.506468
					130.433	0.971289				47.5044	0.498746
					130.54	0.94195				47.5434	0.486509
					130.647	0.904559				47.5824	0.470158
					130.754	0.861668				47.6213	0.45012
					130.861	0.81571				47.6603	0.427692
					130.968	0.7695				47.6993	0.403798
					131.075	0.725891				47.7383	0.379662
					131.182	0.687082				47.7772	0.356497
					131.289	0.654696				47.8162	0.335559
					131.396	0.629721				47.8552	0.317869
					131.503	0.612578				47.8941	0.303936
					131.61	0.602631				47.9331	0.294206
					131.717	0.598907				47.9721	0.288804
					131.824	0.600194				48.011	0.287662
					131.931	0.605018				48.05	0.290349
					132.038	0.611919				48.089	0.296492
					132.145	0.619873				48.1279	0.305388
					132.252	0.627982				48.1669	0.316369
					132.359	0.635755				48.2059	0.3286
					132.466	0.643217				48.2449	0.341771
					132.573	0.650486				48.2838	0.355335
					132.68	0.657904				48.3228	0.368755
					132.787	0.665947				48.3618	0.382006
					132.894	0.674698				48.4007	0.394678
					133.001	0.684554				48.4397	0.40673
					133.108	0.695171				48.4787	0.417988
					133.215	0.706452				48.5177	0.428314
					133.322	0.717789				48.5566	0.437647
					133.429	0.728685				48.5956	0.44584
					133.536	0.738253				48.6346	0.452594
					133.643	0.746462				48.6735	0.457712
					133.75	0.75288				48.7125	0.461113
					133.857	0.757329				48.7515	0.462941
					133.964	0.760161				48.7904	0.463169
					134.071	0.761142				48.8294	0.461772
					134.178	0.760976				48.8684	0.459322
					134.285	0.76009				48.9074	0.456176
					134.392	0.758565				48.9463	0.452694
					134.499	0.756452				48.9853	0.449445
					134.606	0.753942				49.0243	0.446891
					134.713	0.751045				49.0632	0.445887
					134.82	0.747279				49.1022	0.446509
					134.927	0.742772				49.1412	0.449533
					135.034	0.737056				49.1801	0.455173
					135.141	0.729878				49.2191	0.463751
					135.248	0.721413				49.2581	0.475047
					135.355	0.711556				49.297	0.488863
					135.462	0.700663				49.336	0.504829
					135.569	0.689082				49.375	0.522346
					135.676	0.677258				49.414	0.540799
					135.783	0.666102				49.4529	0.559466
					135.89	0.655898				49.4919	0.577591
					135.997	0.647146				49.5309	0.594197
					136.104	0.640382				49.5698	0.608753
					136.211	0.635828				49.6088	0.620871
					136.318	0.633663				49.6478	0.629774
					136.425	0.633922				49.6868	0.635288
					136.532	0.636605				49.7257	0.637121
					136.639	0.641415				49.7647	0.635468
					136.746	0.648028				49.8037	0.63049
					136.853	0.655982				49.8426	0.622483
					136.96	0.664702				49.8816	0.61185
					137.067	0.673464				49.9206	0.599078
					137.174	0.681861				49.9595	0.584781
					137.281	0.688986				49.9985	0.569361
					137.388	0.694274				50.0375	0.553433
					137.495	0.697332				50.0765	0.537496
					137.602	0.69738				50.1154	0.522179
					137.709	0.694258				50.1544	0.507706
					137.816	0.687759				50.1934	0.494685
					137.923	0.678003				50.2323	0.48341
					138.03	0.665313				50.2713	0.474289
					138.137	0.650425				50.3103	0.467716
					138.244	0.633977				50.3492	0.464003
					138.351	0.617097				50.3882	0.463397
					138.458	0.601023				50.4272	0.465845
					138.565	0.586935				50.4661	0.471644
					138.672	0.576052				50.5051	0.480512
					138.779	0.569528				50.5441	0.492356
					138.886	0.56776				50.5831	0.506605
					138.993	0.571597				50.622	0.522605
					139.1	0.581058				50.661	0.539738
					139.207	0.595583				50.7	0.556951
					139.314	0.614821				50.7389	0.57328
					139.421	0.637504				50.7779	0.587869
					139.528	0.662401				50.8169	0.599743
					139.635	0.688176				50.8558	0.60826
					139.742	0.713657				50.8948	0.612915
					139.849	0.737106				50.9338	0.613608
					139.956	0.757541				50.9728	0.610561
					140.063	0.774584				51.0117	0.603942
					140.17	0.787465				51.0507	0.594763
					140.277	0.796268				51.0897	0.584068
					140.384	0.801138				51.1286	0.572733
					140.491	0.802186				51.1676	0.561824
					140.598	0.799815				51.2066	0.552558
					140.705	0.794726				51.2456	0.54583
					140.812	0.787201				51.2845	0.541899
					140.919	0.777583				51.3235	0.541085
					141.026	0.766178				51.3625	0.543352
					141.133	0.753089				51.4014	0.548418
					141.24	0.73833				51.4404	0.555487
					141.347	0.722145				51.4794	0.56371
					141.454	0.7048				51.5183	0.572043
					141.561	0.686544				51.5573	0.579545
					141.668	0.668133				51.5963	0.585513
					141.775	0.650358				51.6352	0.589427
					141.882	0.634175				51.6742	0.591169
					141.989	0.620614				51.7132	0.590441
					142.096	0.610565				51.7522	0.587303
					142.203	0.604616				51.7911	0.582525
					142.31	0.603168				51.8301	0.576628
					142.417	0.606171				51.8691	0.570215
					142.524	0.613374				51.908	0.563708
					142.631	0.623753				51.947	0.557757
					142.738	0.635921				51.986	0.552804
					142.845	0.64851				52.0249	0.548902
					142.952	0.659825				52.0639	0.546099
					143.059	0.668512				52.1029	0.544028
					143.166	0.67304				52.1419	0.542719
					143.273	0.67295				52.1808	0.541596
					143.38	0.667812				52.2198	0.540128
					143.487	0.658114				52.2588	0.537981
					143.594	0.644713				52.2977	0.535051
					143.701	0.628912				52.3367	0.53142
					143.808	0.612446				52.3757	0.527015
					143.915	0.596987				52.4147	0.522345
					144.022	0.584226				52.4536	0.517802
					144.129	0.575682				52.4926	0.513999
					144.236	0.572371				52.5316	0.511571
					144.343	0.574575				52.5705	0.511304
					144.45	0.582357				52.6095	0.513617
					144.557	0.595039				52.6485	0.518776
					144.664	0.611713				52.6874	0.526826
					144.771	0.631091				52.7264	0.53771
					144.878	0.651802				52.7654	0.551271
					144.985	0.672146				52.8043	0.566629
					145.092	0.691456				52.8433	0.58337
					145.199	0.708593				52.8823	0.600455
					145.306	0.723129				52.9213	0.617301
					145.413	0.734964				52.9602	0.632932
					145.52	0.744267				52.9992	0.646806
					145.627	0.751262				53.0382	0.658455
					145.734	0.756472				53.0771	0.667751
					145.841	0.759999				53.1161	0.674798
					145.948	0.762074				53.1551	0.679581
					146.055	0.762739				53.194	0.682668
					146.162	0.76176				53.233	0.684398
					146.269	0.758703				53.272	0.685245
					146.376	0.753167				53.311	0.685362
					146.483	0.744944				53.3499	0.685025
					146.59	0.733759				53.3889	0.683918
					146.697	0.720012				53.4279	0.681828
					146.804	0.704299				53.4668	0.678331
					146.911	0.68727				53.5058	0.672614
					147.018	0.669997				53.5448	0.664106
					147.125	0.653709				53.5838	0.652394
					147.232	0.639492				53.6227	0.637038
					147.339	0.628282				53.6617	0.617978
					147.446	0.620839				53.7007	0.595386
					147.553	0.617284				53.7396	0.570029
					147.66	0.617206				53.7786	0.543203
					147.767	0.620187				53.8176	0.516442
					147.874	0.625048				53.8565	0.491738
					147.981	0.630852				53.8955	0.470881
					148.088	0.636386				53.9345	0.45557
					148.195	0.64038				53.9734	0.447292
					148.302	0.642333				54.0124	0.447587
					148.409	0.642236				54.0514	0.456935
					148.516	0.639831				54.0904	0.475371
					148.623	0.636156				54.1293	0.50201
					148.73	0.632061				54.1683	0.535889
					148.837	0.628773				54.2073	0.57503
					148.944	0.627587				54.2462	0.617346
					149.051	0.629672				54.2852	0.660333
					149.158	0.635776				54.3242	0.701917
					149.265	0.646189				54.3631	0.739948
					149.372	0.660729				54.4021	0.772438
					149.479	0.678658				54.4411	0.798344
					149.586	0.699108				54.4801	0.816918
					149.693	0.720499				54.519	0.828111
					149.8	0.740956				54.558	0.832377
					149.907	0.759018				54.597	0.830401
					150.014	0.773188				54.6359	0.823334
					150.121	0.782404				54.6749	0.812472
					150.228	0.785847				54.7139	0.798981
					150.335	0.783161				54.7529	0.784158
					150.442	0.774948				54.7918	0.768854
					150.549	0.761894				54.8308	0.753808
					150.656	0.745433				54.8698	0.739447
					150.763	0.726814				54.9087	0.725864
					150.87	0.707788				54.9477	0.713144
					150.977	0.68956				54.9867	0.700734
					151.084	0.673688				55.0256	0.688737
					151.191	0.660883				55.0646	0.676673
					151.298	0.651934				55.1036	0.664603
					151.405	0.646922				55.1425	0.652408
					151.512	0.645481				55.1815	0.640398
					151.619	0.647012				55.2205	0.628845
					151.726	0.650468				55.2595	0.618308
					151.833	0.65494				55.2984	0.609467
					151.94	0.659392				55.3374	0.60265
					152.047	0.663024				55.3764	0.598624
					152.154	0.665103				55.4153	0.597548
					152.261	0.665147				55.4543	0.599543
					152.368	0.663109				55.4933	0.604128
					152.475	0.659145				55.5322	0.611162
					152.582	0.653647				55.5712	0.619791
					152.689	0.647074				55.6102	0.62908
					152.796	0.640247				55.6492	0.63833
					152.903	0.633877				55.6881	0.646483
					153.01	0.628432				55.7271	0.652916
					153.117	0.624311				55.7661	0.657193
					153.224	0.621446				55.805	0.658928
					153.331	0.619919				55.844	0.658208
					153.438	0.619706				55.883	0.655231
					153.545	0.620272				55.922	0.65079
					153.652	0.621291				55.9609	0.645496
					153.759	0.622711				55.9999	0.640531
					153.866	0.624111				56.0389	0.636695
					153.973	0.625365				56.0778	0.634734
					154.08	0.626739				56.1168	0.635343
					154.187	0.62838				56.1558	0.638517
					154.294	0.630531				56.1947	0.644469
					154.401	0.633592				56.2337	0.652603
					154.508	0.637812				56.2727	0.662396
					154.615	0.64301				56.3117	0.672437
					154.722	0.649136				56.3506	0.682012
					154.829	0.655839				56.3896	0.689946
					154.936	0.662459				56.4286	0.695178
					155.043	0.668368				56.4675	0.697057
					155.15	0.672616				56.5065	0.695164
					155.257	0.674571				56.5455	0.689534
					155.364	0.673592				56.5844	0.680186
					155.471	0.669704				56.6234	0.667603
					155.578	0.662768				56.6624	0.6528
					155.685	0.653341				56.7013	0.636513
					155.792	0.642515				56.7403	0.619775
					155.899	0.631222				56.7793	0.603678
					156.006	0.620886				56.8183	0.588875
					156.113	0.612722				56.8572	0.576112
					156.22	0.607819				56.8962	0.565858
					156.327	0.606372				56.9352	0.558416
					156.434	0.608871				56.9741	0.553781
					156.541	0.614871				57.0131	0.551913
					156.648	0.623519				57.0521	0.552499
					156.755	0.633804				57.0911	0.555474
					156.862	0.644191				57.13	0.56053
					156.969	0.653335				57.169	0.56721
					157.076	0.660133				57.208	0.575255
					157.183	0.663578				57.2469	0.584397
					157.29	0.663391				57.2859	0.59449
					157.397	0.659825				57.3249	0.60518
					157.504	0.653568				57.3638	0.616198
					157.611	0.645758				57.4028	0.627213
					157.718	0.637772				57.4418	0.637901
					157.825	0.631081				57.4808	0.64789
					157.932	0.62692				57.5197	0.656664
					158.039	0.626126				57.5587	0.663799
					158.146	0.629266				57.5977	0.668734
					158.253	0.636224				57.6366	0.671353
					158.36	0.646456				57.6756	0.671206
					158.467	0.65869				57.7146	0.668132
					158.574	0.671383				57.7535	0.662592
					158.681	0.683038				57.7925	0.654762
					158.788	0.69193				57.8315	0.645299
					158.895	0.696862				57.8704	0.634735
					159.002	0.696759				57.9094	0.623888
					159.109	0.691364				57.9484	0.613517
					159.216	0.680902				57.9874	0.604511
					159.323	0.666151				58.0263	0.597576
					159.43	0.648208				58.0653	0.593187
					159.537	0.6288				58.1043	0.592092
					159.644	0.609567				58.1432	0.594451
					159.751	0.592194				58.1822	0.600442
					159.858	0.578259				58.2212	0.610128
					159.965	0.568682				58.2602	0.622991
					160.072	0.563923				58.2991	0.63854
					160.179	0.564154				58.3381	0.655977
					160.286	0.5687				58.3771	0.674845
					160.393	0.576608				58.416	0.693715
					160.5	0.586771				58.455	0.712028
					160.607	0.597855				58.494	0.728452
					160.714	0.608518				58.5329	0.742064
					160.821	0.61781				58.5719	0.752157
					160.928	0.624949				58.6109	0.757881
					161.035	0.629529				58.6499	0.758929
					161.142	0.631765				58.6888	0.755023
					161.249	0.631939				58.7278	0.7465
					161.356	0.630966				58.7668	0.733498
					161.463	0.629645				58.8057	0.716634
					161.57	0.628733				58.8447	0.696896
					161.677	0.6285				58.8837	0.675665
					161.784	0.62945				58.9226	0.653841
					161.891	0.631549				58.9616	0.633125
					161.998	0.634285				59.0006	0.614834
					162.105	0.636986				59.0395	0.600057
					162.212	0.638873				59.0785	0.589717
					162.319	0.638872				59.1175	0.584673
					162.426	0.636358				59.1565	0.585032
					162.533	0.630789				59.1954	0.591009
					162.64	0.62205				59.2344	0.601902
					162.747	0.610523				59.2734	0.617137
					162.854	0.596909				59.3123	0.635704
					162.961	0.582308				59.3513	0.656486
					163.068	0.567933				59.3903	0.678353
					163.175	0.555256				59.4293	0.70004
					163.282	0.545477				59.4682	0.720706
					163.389	0.539371				59.5072	0.739372
					163.496	0.537496				59.5462	0.755543
					163.603	0.539877				59.5851	0.768426
					163.71	0.546135				59.6241	0.778229
					163.817	0.555303				59.6631	0.784869
					163.924	0.565903				59.702	0.788612
					164.031	0.576709				59.741	0.789953
					164.138	0.586199				59.78	0.789102
					164.245	0.59325				59.819	0.786725
					164.352	0.596925				59.8579	0.78344
					164.459	0.596896				59.8969	0.779491
					164.566	0.593196				59.9359	0.775538
					164.673	0.58653				59.9748	0.771937
					164.78	0.57769				60.0138	0.768924
					164.887	0.5677				60.0528	0.766734
					164.994	0.558146				60.0917	0.765455
					165.101	0.55039				60.1307	0.765021
					165.208	0.545547				60.1697	0.765167
					165.315	0.544555				60.2086	0.765864
					165.422	0.547915				60.2476	0.766778
					165.529	0.555799				60.2866	0.767545
					165.636	0.568035				60.3256	0.767982
					165.743	0.584028				60.3645	0.767696
					165.85	0.602746				60.4035	0.766243
					165.957	0.623204				60.4425	0.763397
					166.064	0.644118				60.4814	0.758676
					166.171	0.663989				60.5204	0.751884
					166.278	0.68176				60.5594	0.743312
					166.385	0.696335				60.5984	0.732806
					166.492	0.706916				60.6373	0.720877
					166.599	0.713044				60.6763	0.707999
					166.706	0.71476				60.7153	0.694906
					166.813	0.712401				60.7542	0.682339
					166.92	0.706435				60.7932	0.671263
					167.027	0.697656				60.8322	0.662369
					167.134	0.687183				60.8711	0.656494
					167.241	0.676171				60.9101	0.654674
					167.348	0.665761				60.9491	0.657249
					167.455	0.656725				60.9881	0.664426
					167.562	0.649735				61.027	0.676295
					167.669	0.645064				61.066	0.692515
					167.776	0.64236				61.105	0.712337
					167.883	0.641275				61.1439	0.734822
					167.99	0.640872				61.1829	0.759106
					168.097	0.640253				61.2219	0.783696
					168.204	0.638382				61.2608	0.80707
					168.311	0.634535				61.2998	0.828198
					168.418	0.627913				61.3388	0.84568
					168.525	0.618648				61.3777	0.858612
					168.632	0.606945				61.4167	0.866005
					168.739	0.593652				61.4557	0.867725
					168.846	0.579652				61.4947	0.863514
					168.953	0.566314				61.5336	0.853657
					169.06	0.554786				61.5726	0.838668
					169.167	0.54634				61.6116	0.819505
					169.274	0.541693				61.6505	0.797108
					169.381	0.541082				61.6895	0.772626
					169.488	0.544414				61.7285	0.747283
					169.595	0.551268				61.7674	0.721795
					169.702	0.560497				61.8064	0.697384
					169.809	0.571076				61.8454	0.674906
					169.916	0.58193				61.8844	0.654849
					170.023	0.591633				61.9233	0.637613
					170.13	0.599573				61.9623	0.623487
					170.237	0.604959				62.0013	0.612505
					170.344	0.607713				62.0402	0.604845
					170.451	0.608047				62.0792	0.60021
					170.558	0.606367				62.1182	0.598442
					170.665	0.603226				62.1572	0.599196
					170.772	0.598993				62.1961	0.602376
					170.879	0.594165				62.2351	0.607645
					170.986	0.588984				62.2741	0.614693
					171.093	0.583992				62.313	0.623476
					171.2	0.578786				62.352	0.63343
					171.307	0.573298				62.391	0.644221
					171.414	0.567563				62.4299	0.655754
					171.521	0.561587				62.4689	0.667451
					171.628	0.555399				62.5079	0.67903
					171.735	0.549618				62.5468	0.690274
					171.842	0.544676				62.5858	0.700691
					171.949	0.541351				62.6248	0.710158
					172.056	0.540494				62.6638	0.718361
					172.163	0.543017				62.7027	0.72531
					172.27	0.54943				62.7417	0.730972
					172.377	0.560035				62.7807	0.735458
					172.484	0.574731				62.8196	0.738831
					172.591	0.593164				62.8586	0.740984
					172.698	0.614154				62.8976	0.742291
					172.805	0.636662				62.9365	0.742458
					172.912	0.658919				62.9755	0.741639
					173.019	0.679487				63.0145	0.73941
					173.126	0.696833				63.0535	0.735466
					173.233	0.709639				63.0924	0.729781
					173.34	0.71705				63.1314	0.722379
					173.447	0.718809				63.1704	0.713204
					173.554	0.714822				63.2093	0.702394
					173.661	0.706027				63.2483	0.690244
					173.768	0.69336				63.2873	0.677083
					173.875	0.678201				63.3263	0.663608
					173.982	0.661892				63.3652	0.650654
					174.089	0.646323				63.4042	0.638839
					174.196	0.632743				63.4432	0.628911
					174.303	0.622552				63.4821	0.621535
					174.41	0.616257				63.5211	0.617289
					174.517	0.614233				63.5601	0.616166
					174.624	0.61663				63.599	0.617815
					174.731	0.622964				63.638	0.622188
					174.838	0.632313				63.677	0.628591
					174.945	0.643833				63.7159	0.636312
					175.052	0.656166				63.7549	0.644401
					175.159	0.668175				63.7939	0.652145
					175.266	0.679135				63.8329	0.658677
					175.373	0.688069				63.8718	0.663709
					175.48	0.69447				63.9108	0.666862
					175.587	0.698104				63.9498	0.667681
					175.694	0.699056				63.9887	0.666728
					175.801	0.69741				64.0277	0.66429
					175.908	0.693559				64.0667	0.661187
					176.015	0.687991				64.1056	0.658026
					176.122	0.68098				64.1446	0.655413
					176.229	0.673088				64.1836	0.654031
					176.336	0.664466				64.2226	0.654714
					176.443	0.655651				64.2615	0.657604
					176.55	0.646796				64.3005	0.663035
					176.657	0.638093				64.3395	0.670812
					176.764	0.629796				64.3784	0.680831
					176.871	0.622228				64.4174	0.693101
					176.978	0.615518				64.4564	0.706789
					177.085	0.610014				64.4954	0.721941
					177.192	0.605931				64.5343	0.737952
					177.299	0.603322				64.5733	0.754328
					177.406	0.602407				64.6123	0.771073
					177.513	0.603183				64.6512	0.78793
					177.62	0.605459				64.6902	0.804594
					177.727	0.608944				64.7292	0.820948
					177.834	0.613057				64.7681	0.836584
					177.941	0.617439				64.8071	0.851308
					178.048	0.621407				64.8461	0.864723
					178.155	0.624577				64.8851	0.876407
					178.262	0.626411				64.924	0.885927
					178.369	0.626634				64.963	0.892678
					178.476	0.625195				65.002	0.896215
					178.583	0.62209				65.0409	0.895738
					178.69	0.617091				65.0799	0.891005
					178.797	0.610422				65.1189	0.881496
					178.904	0.602095				65.1578	0.867151
					179.011	0.59239				65.1968	0.8479
					179.118	0.581373				65.2358	0.823982
					179.225	0.56905				65.2747	0.795725
					179.332	0.555383				65.3137	0.763858
					179.439	0.540644				65.3527	0.729642
					179.546	0.525061				65.3917	0.694028
					179.653	0.50941				65.4306	0.658334
					179.76	0.494294				65.4696	0.623666
					179.867	0.48018				65.5086	0.591673
					179.974	0.468261				65.5475	0.563528
					180.081	0.459554				65.5865	0.540355
					180.188	0.454965				65.6255	0.523178
					180.295	0.455191				65.6645	0.512575
					180.402	0.46055				65.7034	0.508952
					180.509	0.470892				65.7424	0.51237
					180.616	0.485874				65.7814	0.522377
					180.723	0.504537				65.8203	0.538254
					180.83	0.525549				65.8593	0.559063
					180.937	0.547241				65.8983	0.58367
					181.044	0.568175				65.9372	0.610565
					181.151	0.586739				65.9762	0.638471
					181.258	0.601629				66.0152	0.665603
					181.365	0.611973				66.0542	0.690748
					181.472	0.617272				66.0931	0.712943
					181.579	0.617521				66.1321	0.731071
					181.686	0.613198				66.1711	0.744723
					181.793	0.605298				66.21	0.753448
					181.9	0.594857				66.249	0.757135
					182.007	0.58297				66.288	0.756381
					182.114	0.570819				66.3269	0.751802
					182.221	0.559184				66.3659	0.743993
					182.328	0.548766				66.4049	0.734353
					182.435	0.539973				66.4438	0.723562
					182.542	0.53297				66.4828	0.712814
					182.649	0.527497				66.5218	0.702698
					182.756	0.523415				66.5608	0.694146
					182.863	0.520114				66.5997	0.687763
					182.97	0.517172				66.6387	0.683549
					183.077	0.514385				66.6777	0.681817
					183.184	0.511285				66.7166	0.682148
					183.291	0.507512				66.7556	0.684059
					183.398	0.5031				66.7946	0.686961
					183.505	0.497871				66.8336	0.690194
					183.612	0.491923				66.8725	0.693057
					183.719	0.485515				66.9115	0.6948
					183.826	0.478464				66.9505	0.694758
					183.933	0.471306				66.9894	0.692472
					184.04	0.464361				67.0284	0.687696
					184.147	0.457703				67.0674	0.680448
					184.254	0.451984				67.1063	0.671166
					184.361	0.44788				67.1453	0.660207
					184.468	0.445888				67.1843	0.64834
					184.575	0.446564				67.2232	0.636657
					184.682	0.450549				67.2622	0.625811
					184.789	0.457909				67.3012	0.616881
					184.896	0.468667				67.3402	0.610671
					185.003	0.482728				67.3791	0.607675
					185.11	0.499522				67.4181	0.608464
					185.217	0.517998				67.4571	0.613247
					185.324	0.537084				67.496	0.621527
					185.431	0.555713				67.535	0.63323
					185.538	0.572639				67.574	0.647914
					185.645	0.58683				67.6129	0.664632
					185.752	0.59758				67.6519	0.682487
					185.859	0.604198				67.6909	0.70068
					185.966	0.606769				67.7299	0.718171
					186.073	0.605508				67.7688	0.734179
					186.18	0.600943				67.8078	0.748056
					186.287	0.593683				67.8468	0.759613
					186.394	0.584485				67.8857	0.768271
					186.501	0.574294				67.9247	0.773986
					186.608	0.563658				67.9637	0.777042
					186.715	0.553238				68.0027	0.777701
					186.822	0.543611				68.0416	0.776219
					186.929	0.534915				68.0806	0.772926
					187.036	0.527318				68.1196	0.768343
					187.143	0.520968				68.1585	0.762958
					187.25	0.515965				68.1975	0.757036
					187.357	0.512299				68.2365	0.750651
					187.464	0.510185				68.2754	0.743898
					187.571	0.509505				68.3144	0.737123
					187.678	0.510258				68.3534	0.730137
					187.785	0.512563				68.3923	0.722947
					187.892	0.516437				68.4313	0.715391
					187.999	0.521626				68.4703	0.707244
					188.106	0.528096				68.5093	0.698697
					188.213	0.535411				68.5482	0.689495
					188.32	0.543167				68.5872	0.679986
					188.427	0.55124				68.6262	0.670108
					188.534	0.559141				68.6651	0.660164
					188.641	0.566554				68.7041	0.650273
					188.748	0.573338				68.7431	0.640889
					188.855	0.579364				68.782	0.632231
					188.962	0.584446				68.821	0.624532
					189.069	0.589109				68.86	0.618178
					189.176	0.592975				68.899	0.613253
					189.283	0.596115				68.9379	0.609923
					189.39	0.598787				68.9769	0.608309
					189.497	0.600686				69.0159	0.608102
					189.604	0.601941				69.0548	0.609219
					189.711	0.602301				69.0938	0.61146
					189.818	0.601713				69.1328	0.614619
					189.925	0.599844				69.1718	0.618576
					190.032	0.596861				69.2107	0.622981
					190.139	0.592497				69.2497	0.627784
					190.246	0.586741				69.2887	0.63283
					190.353	0.579806				69.3276	0.638302
					190.46	0.571557				69.3666	0.644154
					190.567	0.562288				69.4056	0.650524
					190.674	0.552148				69.4445	0.657668
					190.781	0.54168				69.4835	0.665584
					190.888	0.530942				69.5225	0.674501
					190.995	0.520376				69.5614	0.68416
					191.102	0.510398				69.6004	0.694588
					191.209	0.501438				69.6394	0.705626
					191.316	0.493978				69.6784	0.717001
					191.423	0.488587				69.7173	0.72832
					191.53	0.485813				69.7563	0.739341
					191.637	0.48617				69.7953	0.749703
					191.744	0.489848				69.8342	0.758996
					191.851	0.497237				69.8732	0.766812
					191.958	0.508449				69.9122	0.772938
					192.065	0.523213				69.9511	0.776971
					192.172	0.541288				69.9901	0.778583
					192.279	0.561895				70.0291	0.778075
					192.386	0.584067				70.0681	0.775136
					192.493	0.606554				70.107	0.770016
					192.6	0.628033				70.146	0.762747
					192.707	0.647078				70.185	0.753797
					192.814	0.662331				70.2239	0.743623
					192.921	0.672667				70.2629	0.732469
					193.028	0.676909				70.3019	0.720845
					193.135	0.674567				70.3409	0.709218
					193.242	0.66565				70.3798	0.698302
					193.349	0.650314				70.4188	0.688644
					193.456	0.629429				70.4578	0.680571
					193.563	0.604324				70.4967	0.674857
					193.67	0.576705				70.5357	0.671734
					193.777	0.548501				70.5747	0.671339
					193.884	0.521667				70.6136	0.673812
					193.991	0.497967				70.6526	0.678858
					194.098	0.479173				70.6916	0.686493
					194.205	0.466577				70.7305	0.695884
					194.312	0.460667				70.7695	0.706614
					194.419	0.461841				70.8085	0.718042
					194.526	0.469702				70.8475	0.729237
					194.633	0.483366				70.8864	0.739939
					194.74	0.501582				70.9254	0.749677
					194.847	0.522662				70.9644	0.757948
					194.954	0.545218				71.0033	0.764667
					195.061	0.567533				71.0423	0.769788
					195.168	0.588285				71.0813	0.773424
					195.275	0.606001				71.1202	0.775755
					195.382	0.62009				71.1592	0.777345
					195.489	0.629988				71.1982	0.7783
					195.596	0.635475				71.2372	0.778863
					195.703	0.636898				71.2761	0.779374
					195.81	0.634587				71.3151	0.779699
					195.917	0.629306				71.3541	0.780247
					196.024	0.621924				71.393	0.780635
					196.131	0.613595				71.432	0.781139
					196.238	0.605065				71.471	0.781206
					196.345	0.597223				71.51	0.780728
					196.452	0.590601				71.5489	0.779876
					196.559	0.585789				71.5879	0.778369
					196.666	0.582752				71.6269	0.776414
					196.773	0.581191				71.6658	0.774072
					196.88	0.580875				71.7048	0.771508
					196.987	0.580995				71.7438	0.769144
					197.094	0.580906				71.7827	0.767132
					197.201	0.579816				71.8217	0.765478
					197.308	0.577046				71.8607	0.764416
					197.415	0.572135				71.8996	0.76386
					197.522	0.564966				71.9386	0.763578
					197.629	0.55576				71.9776	0.763561
					197.736	0.545016				72.0166	0.763476
					197.843	0.533456				72.0555	0.762818
					197.95	0.522059				72.0945	0.761365
					198.057	0.512301				72.1335	0.758609
					198.164	0.505001				72.1724	0.754478
					198.271	0.501127				72.2114	0.74903
					198.378	0.501296				72.2504	0.742328
					198.485	0.505677				72.2893	0.734809
					198.592	0.514276				72.3283	0.726959
					198.699	0.526421				72.3673	0.719304
					198.806	0.541243				72.4063	0.712402
					198.913	0.557468				72.4452	0.706911
					199.02	0.573952				72.4842	0.703266
					199.127	0.58946				72.5232	0.701808
					199.234	0.602854				72.5621	0.702789
					199.341	0.613326				72.6011	0.706154
					199.448	0.620215				72.6401	0.711543
					199.555	0.623398				72.6791	0.718617
					199.662	0.623024				72.718	0.726741
					199.769	0.619246				72.757	0.735294
					199.876	0.612942				72.796	0.743437
					199.983	0.604703				72.8349	0.750316
					200.09	0.595319				72.8739	0.755332
					200.197	0.58532				72.9129	0.758086
					200.304	0.575303				72.9518	0.758274
					200.411	0.565892				72.9908	0.756148
					200.518	0.55754				73.0298	0.751781
					200.625	0.55028				73.0687	0.745973
					200.732	0.544589				73.1077	0.739387
					200.839	0.54052				73.1467	0.732981
					200.946	0.538124				73.1857	0.727467
					201.053	0.537821				73.2246	0.723895
					201.16	0.539519				73.2636	0.72298
					201.267	0.543362				73.3026	0.725172
					201.374	0.549381				73.3415	0.730969
					201.481	0.557534				73.3805	0.740046
					201.588	0.567416				73.4195	0.752166
					201.695	0.578493				73.4584	0.76659
					201.802	0.590126				73.4974	0.782527
					201.909	0.601667				73.5364	0.798945
					202.016	0.612342				73.5754	0.814522
					202.123	0.62125				73.6143	0.828164
					202.23	0.628055				73.6533	0.838687
					202.337	0.632209				73.6923	0.845054
					202.444	0.633799				73.7312	0.84651
					202.551	0.633214				73.7702	0.842992
					202.658	0.630746				73.8092	0.834191
					202.765	0.627173				73.8482	0.820798
					202.872	0.623226				73.8871	0.803146
					202.979	0.619913				73.9261	0.782575
					203.086	0.617929				73.9651	0.760294
					203.193	0.617622				74.004	0.737647
					203.3	0.618931				74.043	0.715887
					203.407	0.621632				74.082	0.696435
					203.514	0.62509				74.1209	0.680381
					203.621	0.62822				74.1599	0.668857
					203.728	0.630179				74.1989	0.662155
					203.835	0.62975				74.2378	0.660682
					203.942	0.626367				74.2768	0.664376
					204.049	0.619267				74.3158	0.67239
					204.156	0.608687				74.3548	0.684062
					204.263	0.594748				74.3937	0.698409
					204.37	0.578222				74.4327	0.714348
					204.477	0.56043				74.4717	0.730463
					204.584	0.542415				74.5106	0.745533
					204.691	0.525679				74.5496	0.758609
					204.798	0.511226				74.5886	0.76842
					204.905	0.500144				74.6275	0.774436
					205.012	0.493181				74.6665	0.776154
					205.119	0.490522				74.7055	0.773635
					205.226	0.492355				74.7445	0.767458
					205.333	0.498247				74.7834	0.758245
					205.44	0.507755				74.8224	0.746685
					205.547	0.520108				74.8614	0.733791
					205.654	0.534446				74.9003	0.720887
					205.761	0.549953				74.9393	0.708932
					205.868	0.565862				74.9783	0.69889
					205.975	0.581234				75.0173	0.691865
					206.082	0.595679				75.0562	0.68833
					206.189	0.608562				75.0952	0.688774
					206.296	0.619464				75.1342	0.693218
					206.403	0.628543				75.1731	0.701624
					206.51	0.635733				75.2121	0.713442
					206.617	0.641281				75.2511	0.72824
					206.724	0.645458				75.29	0.745148
					206.831	0.649015				75.329	0.763295
					206.938	0.652252				75.368	0.781706
					207.045	0.6555				75.4069	0.799652
					207.152	0.659101				75.4459	0.816255
					207.259	0.662844				75.4849	0.831007
					207.366	0.666579				75.5239	0.843371
					207.473	0.66976				75.5628	0.853168
					207.58	0.671548				75.6018	0.860207
					207.687	0.670878				75.6408	0.864347
					207.794	0.666768				75.6797	0.865788
					207.901	0.658552				75.7187	0.864768
					208.008	0.645673				75.7577	0.861627
					208.115	0.62816				75.7966	0.856693
					208.222	0.606245				75.8356	0.85021
					208.329	0.58101				75.8746	0.842299
					208.436	0.554056				75.9136	0.833308
					208.543	0.527032				75.9525	0.823647
					208.65	0.501865				75.9915	0.813473
					208.757	0.480323				76.0305	0.803334
					208.864	0.463888				76.0694	0.793383
					208.971	0.45365				76.1084	0.783873
					209.078	0.450181				76.1474	0.77523
					209.185	0.45311				76.1864	0.767557
					209.292	0.461893				76.2253	0.760929
					209.399	0.474792				76.2643	0.755197
					209.506	0.489967				76.3033	0.750418
					209.613	0.505456				76.3422	0.746321
					209.72	0.519188				76.3812	0.74251
					209.827	0.529485				76.4202	0.738201
					209.934	0.534956				76.4591	0.733103
					210.041	0.534808				76.4981	0.726708
					210.148	0.528798				76.5371	0.718431
					210.255	0.517685				76.576	0.708174
					210.362	0.502547				76.615	0.696002
					210.469	0.484868				76.654	0.682325
					210.576	0.466673				76.693	0.667436
					210.683	0.449864				76.7319	0.652518
					210.79	0.436495				76.7709	0.638338
					210.897	0.428062				76.8099	0.626345
					211.004	0.425745				76.8488	0.617446
					211.111	0.429973				76.8878	0.6129
					211.218	0.440907				76.9268	0.613706
					211.325	0.457581				76.9657	0.620336
					211.432	0.478714				77.0047	0.632802
					211.539	0.502683				77.0437	0.650666
					211.646	0.527509				77.0827	0.673247
					211.753	0.55112				77.1216	0.699181
					211.86	0.571799				77.1606	0.726933
					211.967	0.588196				77.1996	0.754733
					212.074	0.59907				77.2385	0.780805
					212.181	0.604247				77.2775	0.803459
					212.288	0.604045				77.3165	0.821282
					212.395	0.598909				77.3555	0.832986
					212.502	0.590155				77.3944	0.838
					212.609	0.578908				77.4334	0.835959
					212.716	0.56657				77.4724	0.827312
					212.823	0.554423				77.5113	0.812488
					212.93	0.543605				77.5503	0.792356
					213.037	0.534801				77.5893	0.768311
					213.144	0.528515				77.6282	0.741679
					213.251	0.524985				77.6672	0.713981
					213.358	0.524118				77.7062	0.68639
					213.465	0.52593				77.7451	0.660481
					213.572	0.530112				77.7841	0.637137
					213.679	0.536529				77.8231	0.617477
[truncated: 8,165 more rows]

## Sheet: Figure 4biii
Time(ms)	Relative Intensity
	Raw	Fit
0	-0.122554	2.05714e-05
0.03897	0.0888461	2.09558e-05
0.07794	-0.214499	2.13474e-05
0.11691	-0.0935954	2.17463e-05
0.15588	0.0410638	2.21527e-05
0.19485	0.169207	2.25667e-05
0.23382	0.0258604	2.29884e-05
0.27279	0.163415	2.3418e-05
0.31176	-0.179748	2.38556e-05
0.35073	0.293731	2.43014e-05
0.3897	0.0671269	2.47555e-05
0.42867	0.0613351	2.52181e-05
0.46764	-0.182644	2.56894e-05
0.50661	0.0425118	2.61695e-05
0.54558	-0.142826	2.66585e-05
0.58455	-0.0400213	2.71567e-05
0.62352	-0.1964	2.76641e-05
0.66249	-0.184092	2.81811e-05
0.70146	0.0953619	2.87077e-05
0.74043	0.035272	2.92442e-05
0.7794	0.145316	2.97907e-05
0.81837	0.0193446	3.03474e-05
0.85734	0.223505	3.09145e-05
0.89631	-0.141378	3.14922e-05
0.93528	-0.07622	3.20807e-05
0.97425	0.2626	3.26802e-05
1.01322	0.00631306	3.32909e-05
1.05219	-0.019026	3.3913e-05
1.09116	0.0939139	3.45467e-05
1.13013	0.000521261	3.51923e-05
1.1691	0.0830543	3.585e-05
1.20807	0.138076	3.65199e-05
1.24704	0.09319	3.72023e-05
1.28601	0.101878	3.78975e-05
1.32498	-0.0269898	3.86057e-05
1.36395	0.123597	3.93272e-05
1.40292	-0.0219219	4.00621e-05
1.44189	0.140248	4.08107e-05
1.48086	-0.151513	4.15733e-05
1.51983	0.0569913	4.23502e-05
1.5588	-0.18554	4.31416e-05
1.59777	0.165587	4.39478e-05
1.63674	0.0511995	4.4769e-05
1.67571	0.0830543	4.56056e-05
1.71468	-0.0878036	4.64578e-05
1.75365	0.0236884	4.7326e-05
1.79262	-0.047985	4.82104e-05
1.83159	-0.0306096	4.91113e-05
1.87056	-0.164545	5.0029e-05
1.90953	-0.0269898	5.09639e-05
1.9485	0.0193446	5.19162e-05
1.98747	0.101154	5.28864e-05
2.02644	0.0511995	5.38746e-05
2.06541	0.170655	5.48814e-05
2.10438	0.0432357	5.59069e-05
2.14335	-0.218843	5.69516e-05
2.18232	0.0468556	5.80159e-05
2.22129	0.0381679	5.91e-05
2.26026	-0.157305	6.02044e-05
2.29923	-0.158029	6.13294e-05
2.3382	0.0714707	6.24754e-05
2.37717	-0.113867	6.36429e-05
2.41614	0.10405	6.48321e-05
2.45511	-0.13631	6.60436e-05
2.49408	0.217714	6.72777e-05
2.53305	0.101154	6.85349e-05
2.57202	-0.215223	6.98156e-05
2.61099	0.122873	7.11202e-05
2.64996	-0.193504	7.24492e-05
2.68893	0.301695	7.3803e-05
2.7279	-0.00961438	7.51821e-05
2.76687	0.158348	7.65869e-05
2.80584	0.131561	7.80181e-05
2.84481	0.198166	7.94759e-05
2.88378	-0.18554	8.0961e-05
2.92275	-0.0610166	8.24739e-05
2.96172	0.136628	8.4015e-05
3.00069	-0.149341	8.55849e-05
3.03966	0.0251364	8.71842e-05
3.07863	-0.23477	8.88133e-05
3.1176	0.0613351	9.04729e-05
3.15657	-0.140654	9.21634e-05
3.19554	-0.216671	9.38856e-05
3.23451	-0.0964913	9.56399e-05
3.27348	0.190203	9.74271e-05
3.31245	0.0186206	9.92476e-05
3.35142	-0.00165066	0.000101102
3.39039	-0.0805639	0.000102991
3.42936	0.182239	0.000104916
3.46833	-0.0327816	0.000106876
3.5073	0.0454077	0.000108873
3.54627	-0.0986632	0.000110908
3.58524	-0.163821	0.00011298
3.62421	-0.019026	0.000115091
3.66318	0.172827	0.000117242
3.70215	-0.0255418	0.000119432
3.74112	-0.188436	0.000121664
3.78009	-0.232598	0.000123937
3.81906	-0.100835	0.000126253
3.85803	-0.0378494	0.000128612
3.897	-0.277485	0.000131015
3.93597	0.0678509	0.000133463
3.97494	0.0497515	0.000135957
4.01391	-0.000926687	0.000138498
4.05288	-0.264453	0.000141085
4.09185	0.0475796	0.000143722
4.13082	0.0591632	0.000146407
4.16979	-0.155857	0.000149143
4.20876	0.064955	0.000151929
4.24773	-0.0088904	0.000154768
4.2867	0.243777	0.00015766
4.32567	-0.199296	0.000160606
4.36464	0.0164487	0.000163607
4.40361	0.0577152	0.000166663
4.44258	-0.102283	0.000169778
4.48155	0.0164487	0.00017295
4.52052	-0.0523289	0.000176181
4.55949	0.144592	0.000179473
4.59846	0.235089	0.000182826
4.63743	-0.0675323	0.000186242
4.6764	-0.0103384	0.000189722
4.71537	-0.0610166	0.000193267
4.75434	-0.322371	0.000196878
4.79331	0.254636	0.000200556
4.83228	-0.202192	0.000204304
4.87125	0.00486511	0.000208121
4.91022	-0.0624645	0.000212009
4.94919	0.0302042	0.00021597
4.98816	0.0968098	0.000220005
5.02713	0.0729187	0.000224116
5.0661	-0.231151	0.000228303
5.10507	0.107669	0.000232569
5.14404	-0.165269	0.000236914
5.18301	0.00703703	0.00024134
5.22198	-0.0639124	0.000245849
5.26095	0.0106569	0.000250442
5.29992	0.324138	0.000255121
5.33889	-0.0248178	0.000259888
5.37786	0.108393	0.000264743
5.41683	0.185135	0.000269689
5.4558	0.164863	0.000274728
5.49477	0.0823304	0.00027986
5.53374	-0.00816643	0.000285089
5.57271	0.0519234	0.000290415
5.61168	0.161244	0.00029584
5.65065	-0.00237464	0.000301367
5.68962	-0.01975	0.000306997
5.72859	-0.159477	0.000312733
5.76756	0.000521261	0.000318575
5.80653	0.0454077	0.000324527
5.8455	0.120701	0.000330589
5.88447	-0.0791159	0.000336765
5.92344	-0.0812878	0.000343056
5.96241	0.134457	0.000349465
6.00138	-0.0653604	0.000355993
6.04035	0.0526474	0.000362644
6.07932	-0.289792	0.000369418
6.11829	-0.183368	0.000376319
6.15726	-0.0356775	0.000383349
6.19623	-0.14355	0.00039051
6.2352	-0.0378494	0.000397805
6.27417	-0.0892515	0.000405236
6.31314	-0.07622	0.000412806
6.35211	-0.172509	0.000420517
6.39108	0.109841	0.000428372
6.43005	-0.0450891	0.000436374
6.46902	-0.101559	0.000444525
6.50799	0.0816064	0.000452829
6.54696	-0.0125103	0.000461287
6.58593	-0.00454656	0.000469903
6.6249	-0.134862	0.000478681
6.66387	-0.122554	0.000487622
6.70284	0.190203	0.00049673
6.74181	-0.01975	0.000506008
6.78078	-0.138482	0.000515459
6.81975	0.106222	0.000525087
6.85872	0.0721947	0.000534894
6.89769	0.1569	0.000544885
6.93666	-0.13269	0.000555062
6.97563	-0.258662	0.000565428
7.0146	-0.0407453	0.000575989
7.05357	-0.159477	0.000586747
7.09254	-0.104455	0.000597705
7.13151	-0.198572	0.000608868
7.17048	-0.00454656	0.000620239
7.20945	-0.0371254	0.000631823
7.24842	-0.174681	0.000643622
7.28739	-0.158753	0.000655642
7.32636	-0.0653604	0.000667887
7.36533	0.119253	0.000680359
7.4043	-0.0429172	0.000693065
7.44327	-0.0834598	0.000706008
7.48224	0.0902941	0.000719192
7.52121	0.091018	0.000732622
7.56018	0.0816064	0.000746303
7.59915	0.136628	0.000760239
7.63812	-0.00961438	0.000774435
7.67709	0.0121048	0.000788896
7.71606	0.0193446	0.000803627
7.75503	-0.188436	0.000818633
7.794	-0.210155	0.000833918
7.83297	0.0714707	0.000849489
7.87194	0.0113809	0.00086535
7.91091	0.00196921	0.000881507
7.94988	-0.170337	0.000897966
7.98885	-0.0957673	0.000914731
8.02782	0.0490275	0.00093181
8.06679	-0.0132342	0.000949207
8.10576	-0.0269898	0.000966928
8.14473	-0.163821	0.00098498
8.1837	0.063507	0.00100337
8.22267	-0.0154062	0.0010221
8.26164	-0.00165066	0.00104118
8.30061	-0.13269	0.00106062
8.33958	-0.0921474	0.00108042
8.37855	-0.0291617	0.00110058
8.41752	-0.215223	0.00112113
8.45649	0.00341716	0.00114206
8.49546	0.0685748	0.00116337
8.53443	0.064231	0.00118509
8.5734	0.169931	0.00120721
8.61237	0.117081	0.00122974
8.65134	-0.00454656	0.00125269
8.69031	0.21337	0.00127607
8.72928	0.182963	0.00129989
8.76825	0.219885	0.00132415
8.80722	0.035996	0.00134886
8.84619	-0.0726001	0.00137403
8.88516	-0.0132342	0.00139968
8.92413	0.091742	0.00142579
8.9631	0.0171727	0.0014524
9.00207	-0.278933	0.0014795
9.04104	-0.164545	0.00150711
9.08001	-0.173957	0.00153523
9.11898	0.116357	0.00156388
9.15795	0.0388919	0.00159305
9.19692	0.0902941	0.00162278
9.23589	-0.14355	0.00165305
9.27486	-0.0421932	0.00168389
9.31383	0.157624	0.00171531
9.3528	0.0193446	0.00174731
9.39177	0.0345481	0.0017799
9.43074	-0.105179	0.0018131
9.46971	0.150384	0.00184692
9.50868	0.0454077	0.00188137
9.54765	-0.00599451	0.00191646
9.58662	0.0504755	0.00195221
9.62559	-0.135586	0.00198862
9.66456	-0.0298857	0.00202571
9.70353	-0.154409	0.00206348
9.7425	-0.0392973	0.00210196
9.78147	0.0164487	0.00214116
9.82044	-0.253594	0.00218109
9.85941	0.224229	0.00222176
9.89838	-0.194228	0.00226318
9.93735	-0.0914235	0.00230538
9.97632	0.164863	0.00234836
10.0153	0.171379	0.00239214
10.0543	0.13518	0.00243673
10.0932	0.127217	0.00248216
10.1322	0.0178966	0.00252843
10.1712	-0.0726001	0.00257556
10.2101	0.0207925	0.00262356
10.2491	0.124321	0.00267246
10.2881	0.0794345	0.00272226
10.327	0.062783	0.002773
10.366	-0.122554	0.00282467
10.405	-0.137034	0.0028773
10.444	-0.0747721	0.00293092
10.4829	-0.0356775	0.00298553
10.5219	0.126493	0.00304115
10.5609	0.148936	0.00309781
10.5998	0.0251364	0.00315551
10.6388	-0.0820118	0.00321429
10.6778	0.183687	0.00327416
10.7167	-0.00744246	0.00333515
10.7557	-0.111695	0.00339726
10.7947	-0.268073	0.00346053
10.8337	0.0895701	0.00352497
10.8726	-0.0168541	0.00359061
10.9116	-0.0175781	0.00365746
10.9506	-0.111695	0.00372556
10.9895	-0.0356775	0.00379491
11.0285	-0.0624645	0.00386556
11.0675	0.0678509	0.00393751
11.1065	0.164863	0.0040108
11.1454	0.163415	0.00408545
11.1844	-0.0436412	0.00416148
11.2234	-0.0573967	0.00423892
11.2623	-0.202916	0.00431779
11.3013	-0.000202713	0.00439812
11.3403	-0.310064	0.00447995
11.3792	0.09319	0.00456329
11.4182	-0.0262658	0.00464817
11.4572	0.188755	0.00473462
11.4962	0.264772	0.00482267
11.5351	0.0410638	0.00491235
11.5741	0.00848498	0.00500369
11.6131	0.0743666	0.00509673
11.652	-0.0624645	0.00519148
11.691	0.0526474	0.00528798
11.73	0.0186206	0.00538627
11.7689	0.00486511	0.00548637
11.8079	0.0215165	0.00558833
11.8469	-0.0841837	0.00569217
11.8858	-0.137758	0.00579792
11.9248	-0.0233699	0.00590563
11.9638	-0.048709	0.00601533
12.0028	-0.129794	0.00612706
12.0417	0.152556	0.00624084
12.0807	-0.199296	0.00635673
12.1197	0.091742	0.00647475
12.1586	0.00124524	0.00659495
12.1976	-0.0335055	0.00671737
12.2366	-0.0139582	0.00684204
12.2756	0.121425	0.00696901
12.3145	0.0787105	0.00709832
12.3535	-0.211603	0.00723002
12.3925	0.174999	0.00736413
12.4314	-0.1964	0.00750072
12.4704	0.0273083	0.00763982
12.5094	-0.0972153	0.00778148
12.5483	-0.0602926	0.00792575
12.5873	0.0960859	0.00807266
12.6263	0.21337	0.00822228
12.6653	0.0504755	0.00837465
12.7042	0.0432357	0.00852982
12.7432	0.31183	0.00868784
12.7822	-0.0132342	0.00884876
12.8211	-0.0885276	0.00901263
12.8601	-0.000202713	0.00917951
12.8991	-0.13993	0.00934945
12.938	-0.048709	0.00952251
12.977	0.0222405	0.00969873
13.016	-0.0501569	0.00987819
13.0549	0.146764	0.0100609
13.0939	0.135904	0.010247
13.1329	0.0982578	0.0104365
13.1719	-0.131242	0.0106295
13.2108	0.0939139	0.010826
13.2498	0.0859502	0.0110261
13.2888	-0.0740481	0.0112298
13.3277	-0.0226459	0.0114372
13.3667	-0.0820118	0.0116485
13.4057	0.0157247	0.0118636
13.4446	-0.0689803	0.0120826
13.4836	-0.0306096	0.0123056
13.5226	0.0497515	0.0125327
13.5616	-0.103007	0.0127639
13.6005	-0.00599451	0.0129994
13.6395	-0.0458131	0.0132391
13.6785	-0.135586	0.0134832
13.7174	-0.211603	0.0137317
13.7564	0.0794345	0.0139847
13.7954	-0.100835	0.0142423
13.8344	0.10043	0.0145046
13.8733	-0.0602926	0.0147717
13.9123	0.272012	0.0150436
13.9513	0.103326	0.0153204
13.9902	-0.00382258	0.0156022
14.0292	-0.179748	0.0158891
14.0682	-0.163097	0.0161813
14.1071	0.0678509	0.0164787
14.1461	0.0511995	0.0167815
14.1851	0.00631306	0.0170897
14.2241	0.0251364	0.0174035
14.263	-0.0088904	0.017723
14.302	0.139524	0.0180482
14.341	0.0671269	0.0183793
14.3799	-0.0516049	0.0187163
14.4189	0.10405	0.0190594
14.4579	-0.194952	0.0194087
14.4968	0.0417878	0.0197642
14.5358	0.0946379	0.0201261
14.5748	-0.101559	0.0204945
14.6137	-0.166717	0.0208696
14.6527	-0.147893	0.0212513
14.6917	-0.0885276	0.0216398
14.7307	0.168483	0.0220353
14.7696	-0.229703	0.0224378
14.8086	0.00341716	0.0228476
14.8476	-0.126898	0.0232646
14.8865	-0.0508809	0.0236891
14.9255	-0.173957	0.0241211
14.9645	-0.0783919	0.0245608
15.0035	0.0569913	0.0250083
15.0424	0.0178966	0.0254637
15.0814	-0.160201	0.0259273
15.1204	-0.197848	0.026399
15.1593	0.201786	0.0268791
15.1983	0.00631306	0.0273676
15.2373	-0.0161301	0.0278648
15.2762	0.0584392	0.0283708
15.3152	0.0135528	0.0288857
15.3542	-0.122554	0.0294096
15.3932	0.0302042	0.0299427
15.4321	-0.0697042	0.0304852
15.4711	0.159072	0.0310372
15.5101	-0.183368	0.0315989
15.549	0.0787105	0.0321704
15.588	-0.0668083	0.0327519
15.627	0.0468556	0.0333436
15.6659	0.0381679	0.0339456
15.7049	-0.0646364	0.034558
15.7439	-0.176852	0.0351811
15.7828	0.232193	0.035815
15.8218	-0.0378494	0.0364599
15.8608	-0.0740481	0.037116
15.8998	0.0721947	0.0377834
15.9387	-0.00816643	0.0384623
15.9777	0.201786	0.0391529
16.0167	0.0468556	0.0398554
16.0556	0.0519234	0.04057
16.0946	-0.0371254	0.0412969
16.1336	0.172103	0.0420362
16.1726	-0.116039	0.0427881
16.2115	0.0823304	0.0435529
16.2505	-0.0378494	0.0443307
16.2895	0.0823304	0.0451218
16.3284	0.26984	0.0459263
16.3674	0.147488	0.0467444
16.4064	0.091018	0.0475764
16.4453	-0.00599451	0.0484225
16.4843	0.13518	0.0492828
16.5233	-0.00454656	0.0501576
16.5622	0.334997	0.051047
16.6012	-0.076944	0.0519514
16.6402	-0.00382258	0.052871
16.6792	-0.0508809	0.0538058
16.7181	0.258256	0.0547563
16.7571	-0.0885276	0.0557225
16.7961	0.0577152	0.0567048
16.835	-0.100835	0.0577034
16.874	0.224953	0.0587184
16.913	0.0265843	0.0597501
16.952	0.243053	0.0607988
16.9909	-0.0624645	0.0618647
17.0299	0.218438	0.0629481
17.0689	0.0895701	0.0640491
17.1078	-0.109523	0.065168
17.1468	-0.0255418	0.0663051
17.1858	-0.0711522	0.0674606
17.2247	0.177171	0.0686348
17.2637	-0.168889	0.0698278
17.3027	0.224953	0.07104
17.3417	0.0837783	0.0722717
17.3806	0.0743666	0.073523
17.4196	-0.124726	0.0747942
17.4586	0.150384	0.0760856
17.4975	0.112737	0.0773974
17.5365	-0.07622	0.0787299
17.5755	0.0562673	0.0800833
17.6144	0.263324	0.081458
17.6534	0.00703703	0.0828541
17.6924	0.063507	0.084272
17.7313	0.0960859	0.0857119
17.7703	0.109117	0.087174
17.8093	-0.106627	0.0886587
17.8483	0.0113809	0.0901661
17.8872	0.0548193	0.0916966
17.9262	0.140248	0.0932504
17.9652	0.0823304	0.0948278
18.0041	-0.0291617	0.096429
18.0431	0.0244124	0.0980544
18.0821	0.2626	0.0997041
18.1211	0.0432357	0.101378
18.16	-0.100835	0.103078
18.199	0.0302042	0.104802
18.238	-0.0183021	0.106552
18.2769	0.0511995	0.108327
18.3159	0.0765386	0.110129
18.3549	-0.00237464	0.111956
18.3938	-0.0849077	0.113811
18.4328	0.20613	0.115691
18.4718	-0.0349535	0.117599
18.5108	-0.128346	0.119534
18.5497	-0.175404	0.121497
18.5887	-0.0400213	0.123487
18.6277	0.107669	0.125505
18.6666	0.339341	0.127551
18.7056	0.161244	0.129626
18.7446	-0.0458131	0.131729
18.7835	-0.0928714	0.133861
18.8225	0.219885	0.136022
18.8615	0.363956	0.138213
18.9004	0.063507	0.140433
18.9394	0.0533714	0.142683
18.9784	0.00993293	0.144963
19.0174	0.206854	0.147273
19.0563	0.106945	0.149613
19.0953	0.0113809	0.151984
19.1343	0.175723	0.154386
19.1732	0.0186206	0.156819
19.2122	0.0801584	0.159283
19.2512	0.112013	0.161778
19.2902	0.107669	0.164304
19.3291	0.229297	0.166862
19.3681	0.112737	0.169452
19.4071	0.130837	0.172074
19.446	0.10043	0.174728
19.485	0.0533714	0.177414
19.524	0.148936	0.180132
19.5629	0.177171	0.182883
19.6019	0.19527	0.185666
19.6409	0.206854	0.188481
19.6798	0.201786	0.19133
19.7188	0.460245	0.194211
19.7578	0.0135528	0.197125
19.7968	0.0671269	0.200072
19.8357	0.0338241	0.203051
19.8747	0.195994	0.206064
19.9137	0.106945	0.20911
19.9526	0.064955	0.212188
19.9916	-0.0783919	0.2153
20.0306	0.0236884	0.218444
20.0695	0.184411	0.221622
20.1085	0.287215	0.224832
20.1475	0.214818	0.228076
20.1865	0.134457	0.231352
20.2254	0.367576	0.234661
20.2644	0.195994	0.238002
20.3034	0.201062	0.241376
20.3423	0.064231	0.244783
20.3813	0.188031	0.248222
20.4203	0.0968098	0.251693
20.4593	0.103326	0.255196
20.4982	0.289387	0.258731
20.5372	0.188031	0.262298
20.5762	0.0121048	0.265897
20.6151	0.30459	0.269526
20.6541	0.276355	0.273187
20.6931	0.227125	0.276879
20.732	0.140248	0.280601
20.771	0.298799	0.284354
20.81	0.198166	0.288137
20.8489	0.16052	0.291949
20.8879	0.0142768	0.295792
20.9269	0.355993	0.299663
20.9659	0.0779865	0.303563
21.0048	0.27346	0.307491
21.0438	0.341513	0.311448
21.0828	0.318346	0.315432
21.1217	0.116357	0.319444
21.1607	0.282871	0.323483
21.1997	0.574633	0.327548
21.2386	0.303143	0.331639
21.2776	0.425494	0.335755
21.3166	0.566669	0.339897
21.3556	0.54857	0.344064
21.3945	0.287215	0.348254
21.4335	0.529746	0.352468
21.4725	0.66151	0.356706
21.5114	0.515267	0.360966
21.5504	0.353097	0.365247
21.5894	0.672369	0.369551
21.6284	0.665854	0.373875
21.6673	0.452281	0.378219
21.7063	0.557257	0.382583
21.7453	0.26984	0.386966
21.7842	0.449385	0.391367
21.8232	0.516715	0.395786
21.8622	0.402327	0.400222
21.9011	0.518887	0.404675
21.9401	0.532642	0.409143
21.9791	0.383504	0.413627
22.018	0.531194	0.418124
22.057	0.524679	0.422636
22.096	0.429114	0.42716
22.135	0.553638	0.431697
22.1739	0.316174	0.436245
22.2129	0.631103	0.440804
22.2519	0.649926	0.445372
22.2908	0.460245	0.44995
22.3298	0.32993	0.454537
22.3688	0.434182	0.459131
22.4078	0.66513	0.463733
22.4467	0.395087	0.46834
22.4857	0.641238	0.472953
22.5247	0.54133	0.47757
22.5636	0.630379	0.482191
22.6026	0.514543	0.486816
22.6416	0.48486	0.491442
22.6805	0.411015	0.49607
22.7195	0.523955	0.500699
22.7585	0.585492	0.505328
22.7975	0.789653	0.509955
22.8364	0.318346	0.514581
22.8754	0.622415	0.519205
22.9144	0.669473	0.523825
22.9533	0.779518	0.528441
22.9923	0.37916	0.533053
23.0313	0.619519	0.537658
23.0702	0.568117	0.542257
23.1092	0.504407	0.546849
23.1482	0.649202	0.551434
23.1871	0.458073	0.556009
23.2261	0.717256	0.560575
23.2651	0.522507	0.56513
23.3041	0.645582	0.569675
23.343	0.740423	0.574208
23.382	0.586216	0.578728
23.421	0.658614	0.583236
23.4599	0.796893	0.587729
23.4989	0.639791	0.592208
23.5379	0.744043	0.596672
23.5769	0.519611	0.60112
23.6158	0.728115	0.605551
23.6548	0.904765	0.609964
23.6938	0.630379	0.61436
23.7327	0.60504	0.618738
23.7717	0.538434	0.623096
23.8107	0.899697	0.627434
23.8496	0.490652	0.631752
23.8886	0.858431	0.636048
23.9276	0.77445	0.640324
23.9666	0.718704	0.644577
24.0055	0.744767	0.648807
24.0445	1.00829	0.653014
24.0835	0.657166	0.657198
24.1224	0.871462	0.661357
24.1614	0.476172	0.665491
24.2004	0.622415	0.6696
24.2393	0.709292	0.673683
24.2783	0.808477	0.67774
24.3173	0.43563	0.681771
24.3562	0.682505	0.685774
24.3952	0.757798	0.68975
24.4342	0.853363	0.693698
24.4732	1.02132	0.697618
24.5121	0.807753	0.70151
24.5511	0.681057	0.705372
24.5901	0.962683	0.709205
24.629	0.788205	0.713009
24.668	0.682505	0.716783
24.707	0.87291	0.720526
24.746	0.620243	0.724239
24.7849	0.681781	0.727922
24.8239	0.536262	0.731573
24.8629	0.927932	0.735194
24.9018	0.886666	0.738783
24.9408	0.805581	0.74234
24.9798	0.598524	0.745865
25.0187	0.713636	0.749359
25.0577	0.627483	0.75282
25.0967	0.746939	0.75625
25.1356	0.795445	0.759646
25.1746	0.925036	0.763011
25.2136	0.683229	0.766342
25.2526	0.849743	0.769641
25.2915	0.769382	0.772908
25.3305	0.872186	0.776141
25.3695	0.959063	0.779342
25.4084	0.678161	0.782509
25.4474	0.793997	0.785644
25.4864	0.852639	0.788745
25.5253	0.753455	0.791814
25.5643	0.447213	0.79485
25.6033	0.896801	0.797852
25.6423	1.01626	0.800822
25.6812	0.800513	0.803759
25.7202	0.907661	0.806663
25.7592	0.706396	0.809534
25.7981	0.667302	0.812373
25.8371	0.818612	0.815178
25.8761	0.685401	0.817952
25.9151	0.838159	0.820693
25.954	0.793273	0.823401
25.993	0.807029	0.826077
26.032	0.746939	0.828721
26.0709	0.664406	0.831333
26.1099	0.791101	0.833914
26.1489	0.61228	0.836462
26.1878	0.835264	0.838979
26.2268	0.850467	0.841465
26.2658	0.83092	0.843919
26.3047	0.885942	0.846343
26.3437	0.696261	0.848735
26.3827	0.934448	0.851097
26.4217	0.953995	0.853428
26.4606	0.789653	0.855729
26.4996	0.697708	0.858
26.5386	0.610108	0.860241
26.5775	1.15381	0.862452
26.6165	0.65427	0.864634
26.6555	0.874358	0.866786
26.6944	0.736803	0.86891
26.7334	1.17191	0.871004
26.7724	0.86929	0.87307
26.8114	0.956167	0.875108
26.8503	0.797617	0.877118
26.8893	0.901869	0.879099
26.9283	0.913453	0.881053
26.9672	0.82368	0.88298
27.0062	0.835988	0.88488
27.0452	0.840331	0.886752
27.0842	0.892458	0.888598
27.1231	0.680333	0.890418
27.1621	0.754902	0.892212
27.2011	1.02205	0.893979
27.24	0.791101	0.895722
27.279	0.933	0.897438
27.318	0.942412	0.89913
27.3569	0.814992	0.900797
27.3959	1.06332	0.902439
27.4349	0.75997	0.904057
27.4738	0.933724	0.905651
27.5128	0.992366	0.907221
27.5518	0.888838	0.908768
27.5908	0.702776	0.910292
27.6297	0.956167	0.911792
27.6687	1.00974	0.91327
27.7077	0.842503	0.914725
27.7466	0.81644	0.916159
27.7856	0.980782	0.91757
27.8246	0.734631	0.91896
27.8636	0.846847	0.920328
27.9025	0.926484	0.921675
27.9415	1.03074	0.923001
27.9805	1.11037	0.924307
28.0194	0.966303	0.925592
28.0584	1.25517	0.926857
28.0974	1.03725	0.928102
28.1363	0.913453	0.929328
28.1753	0.976439	0.930535
28.2143	1.10024	0.931722
28.2533	0.775898	0.93289
28.2922	0.941688	0.93404
28.3312	1.06114	0.935172
28.3702	1.17264	0.936285
28.4091	1.04087	0.937381
28.4481	0.979334	0.938459
28.4871	1.22331	0.93952
28.526	1.03653	0.940563
28.565	0.938068	0.94159
28.604	1.12123	0.9426
28.6429	0.724496	0.943594
28.6819	0.898249	0.944571
28.7209	1.20377	0.945532
28.7599	1.00829	0.946478
28.7988	1.06114	0.947408
28.8378	1.08648	0.948323
28.8768	1.08214	0.949223
28.9157	0.94386	0.950108
28.9547	1.11037	0.950979
28.9937	0.986574	0.951835
29.0327	1.08576	0.952676
29.0716	0.730287	0.953504
29.1106	1.0235	0.954318
29.1496	1.04594	0.955119
29.1885	0.980782	0.955906
29.2275	1.31815	0.956679
29.2665	0.991642	0.95744
29.3054	0.81282	0.958188
29.3444	0.959063	0.958924
29.3834	1.2501	0.959647
29.4224	0.998882	0.960358
29.4613	1.02784	0.961057
29.5003	0.793997	0.961744
29.5393	1.00178	0.962419
29.5782	0.903317	0.963083
29.6172	0.965579	0.963736
29.6562	0.916349	0.964378
29.6951	1.2139	0.965008
29.7341	0.859879	0.965628
29.7731	1.08286	0.966237
29.812	1.1415	0.966836
29.851	1.07418	0.967425
29.89	0.942412	0.968003
29.929	1.31453	0.968572
29.9679	1.20377	0.969131
30.0069	1.22114	0.96968
30.0459	0.857707	0.970219
30.0848	1.29137	0.97075
30.1238	1.09589	0.971271
30.1628	1.0235	0.971783
30.2018	1.1987	0.972286
30.2407	1.1415	0.972781
30.2797	1.15236	0.973267
30.3187	0.87653	0.973744
30.3576	0.922864	0.974214
30.3966	1.11037	0.974675
30.4356	1.03218	0.975128
30.4745	1.16684	0.975573
30.5135	1.11906	0.97601
30.5525	0.991642	0.97644
30.5914	0.754902	0.976862
30.6304	1.19363	0.977277
30.6694	1.09372	0.977685
30.7084	1.18784	0.978085
30.7473	1.09372	0.978478
30.7863	0.912005	0.978865
30.8253	0.933724	0.979244
30.8642	1.08431	0.979617
30.9032	1.19001	0.979984
30.9422	0.950376	0.980344
30.9811	1.13933	0.980697
31.0201	1.11689	0.981045
31.0591	1.28558	0.981386
31.0981	0.822956	0.981721
31.137	0.88015	0.982051
31.176	1.0597	0.982374
31.215	0.926484	0.982692
31.2539	1.13716	0.983004
31.2929	0.889562	0.983311
31.3319	0.991642	0.983612
31.3709	1.11689	0.983908
31.4098	0.946756	0.984198
31.4488	1.0206	0.984483
31.4878	0.898249	0.984764
31.5267	0.848295	0.985039
31.5657	1.11834	0.98531
31.6047	0.908385	0.985575
31.6436	1.07128	0.985836
31.6826	0.959063	0.986092
31.7216	1.11689	0.986344
31.7605	0.871462	0.986591
31.7995	1.10096	0.986834
31.8385	1.08648	0.987072
31.8775	1.21897	0.987306
31.9164	1.18277	0.987536
31.9554	1.14874	0.987762
31.9944	1.18929	0.987984
32.0333	1.17191	0.988202
32.0723	0.98585	0.988416
32.1113	0.897525	0.988626
32.1502	0.943136	0.988832
32.1892	0.974267	0.989035
32.2282	1.08359	0.989234
32.2672	0.862051	0.989429
32.3061	1.01626	0.989621
32.3451	0.932276	0.98981
32.3841	1.09662	0.989995
32.423	1.01047	0.990176
32.462	0.87653	0.990355
32.501	1.09227	0.99053
32.5399	1.05608	0.990702
32.5789	0.920693	0.990871
32.6179	1.06694	0.991037
32.6569	0.713636	0.9912
32.6958	0.967751	0.99136
32.7348	0.783861	0.991517
32.7738	1.03074	0.991672
32.8127	0.940964	0.991823
32.8517	1.20304	0.991972
32.8907	1.45137	0.992118
32.9297	1.10313	0.992262
32.9686	1.11182	0.992402
33.0076	1.09083	0.992541
33.0466	1.16178	0.992677
33.0855	0.962683	0.99281
33.1245	0.919969	0.992941
33.1635	1.20159	0.99307
33.2024	1.06694	0.993196
33.2414	0.864223	0.99332
33.2804	0.962683	0.993442
33.3194	1.0568	0.993561
33.3583	0.779518	0.993679
33.3973	0.8273	0.993794
33.4363	0.854087	0.993907
33.4752	1.34711	0.994018
33.5142	1.05463	0.994127
33.5532	0.969199	0.994234
33.5921	1.23707	0.994339
33.6311	0.983678	0.994443
33.6701	0.841779	0.994544
33.709	0.857707	0.994644
33.748	1.08793	0.994741
33.787	0.926484	0.994837
33.826	0.924312	0.994932
33.8649	1.10458	0.995024
33.9039	1.13716	0.995115
33.9429	1.02856	0.995204
33.9818	0.855535	0.995292
34.0208	1.17626	0.995378
34.0598	0.967751	0.995462
34.0988	1.03725	0.995545
34.1377	1.19942	0.995626
34.1767	1.03218	0.995706
34.2157	1.18929	0.995785
34.2546	1.13137	0.995862
34.2936	0.914177	0.995937
34.3326	1.03942	0.996011
34.3715	1.03436	0.996084
34.4105	0.978611	0.996156
34.4495	1.09589	0.996226
34.4885	0.962683	0.996295
34.5274	1.14368	0.996363
34.5664	0.933724	0.996429
34.6054	1.18277	0.996495
34.6443	1.09734	0.996559
34.6833	1.06838	0.996622
34.7223	0.961235	0.996683
34.7612	0.872186	0.996744
34.8002	1.34567	0.996804
34.8392	1.15236	0.996862
34.8781	0.937344	0.996919
34.9171	0.998882	0.996976
34.9561	1.24938	0.997031
34.9951	0.913453	0.997085
35.034	1.1625	0.997139
35.073	1.00033	0.997191
35.112	1.03001	0.997242
35.1509	1.11182	0.997293
35.1899	1.16395	0.997342
35.2289	1.09951	0.997391
35.2679	0.935172	0.997439
35.3068	0.917797	0.997486
35.3458	1.00685	0.997532
35.3848	0.923588	0.997577
35.4237	1.18784	0.997621
35.4627	1.26748	0.997665
35.5017	1.05825	0.997707
35.5406	1.01843	0.997749
35.5796	0.956891	0.997791
35.6186	1.12413	0.997831
35.6576	0.835264	0.997871
35.6965	1.26024	0.99791
35.7355	1.08721	0.997948
35.7745	1.24431	0.997986
35.8134	1.19942	0.998022
35.8524	1.16395	0.998059
35.8914	0.990918	0.998094
35.9303	0.871462	0.998129
35.9693	1.33553	0.998163
36.0083	1.07779	0.998197
36.0472	1.01626	0.99823
36.0862	0.926484	0.998262
36.1252	1.22549	0.998294
36.1642	0.935896	0.998325
36.2031	1.0387	0.998356
36.2421	1.08648	0.998386
36.2811	1.20015	0.998416
36.32	0.877254	0.998445
36.359	0.914901	0.998473
36.398	1.1654	0.998501
36.437	0.964855	0.998529
36.4759	0.986574	0.998556
36.5149	0.897525	0.998582
36.5539	0.81282	0.998608
36.5928	1.03725	0.998634
36.6318	1.05535	0.998659
36.6708	0.98585	0.998683
36.7097	1.11544	0.998707
36.7487	0.758522	0.998731
36.7877	1.24359	0.998754
36.8267	0.818612	0.998777
36.8656	1.06114	0.9988
36.9046	0.987298	0.998822
36.9436	1.10458	0.998843
36.9825	0.957615	0.998864
37.0215	1.10603	0.998885
37.0605	1.04015	0.998906
37.0994	1.04377	0.998926
37.1384	1.02929	0.998945
37.1774	1.04811	0.998965
37.2163	0.759246	0.998984
37.2553	1.0539	0.999002
37.2943	1.00757	0.999021
37.3333	0.980782	0.999038
37.3722	0.962683	0.999056
37.4112	1.18494	0.999073
37.4502	0.898249	0.99909
37.4891	1.11689	0.999107
37.5281	1.19942	0.999123
37.5671	0.913453	0.999139
37.6061	1.25155	0.999155
37.645	1.06838	0.999171
37.684	1.0235	0.999186
37.723	1.09083	0.999201
37.7619	1.04956	0.999216
37.8009	1.13426	0.99923
37.8399	1.01771	0.999244
37.8788	1.22187	0.999258
37.9178	1.21245	0.999271
37.9568	1.04087	0.999285
37.9958	1.11182	0.999298
38.0347	1.13644	0.999311
38.0737	0.990194	0.999323
38.1127	1.07418	0.999336
38.1516	0.958339	0.999348
38.1906	1.17119	0.99936
38.2296	1.05535	0.999372
38.2685	1.15816	0.999383
38.3075	0.754178	0.999395
38.3465	1.23924	0.999406
38.3854	0.867118	0.999417
38.4244	1.11472	0.999427
38.4634	1.05752	0.999438
38.5024	1.19653	0.999448
38.5413	0.977887	0.999458
38.5803	1.05825	0.999468
38.6193	1.08793	0.999478
38.6582	0.771554	0.999487
38.6972	1.01119	0.999497
38.7362	0.937344	0.999506
38.7751	1.36883	0.999515
38.8141	1.10531	0.999524
38.8531	1.1082	0.999533
38.8921	1.03508	0.999541
38.931	0.981506	0.99955
38.97	1.07056	0.999558
39.009	1.16757	0.999566
39.0479	1.06042	0.999574
39.0869	1.05246	0.999582
39.1259	1.00033	0.999589
39.1649	1.29499	0.999597
39.2038	1.09445	0.999604
39.2428	1.00902	0.999612
39.2818	1.253	0.999619
39.3207	1.02422	0.999626
39.3597	1.08938	0.999633
39.3987	0.940964	0.999639
39.4376	1.08648	0.999646
39.4766	1.29861	0.999652
39.5156	0.959063	0.999659
39.5545	0.901145	0.999665
39.5935	1.21463	0.999671
39.6325	1.11472	0.999677
39.6715	1.08214	0.999683
39.7104	1.06766	0.999689
39.7494	1.3406	0.999695
39.7884	1.15454	0.9997
39.8273	1.21607	0.999706
39.8663	0.919245	0.999711
39.9053	0.92938	0.999717
39.9442	1.03653	0.999722
39.9832	1.15164	0.999727
40.0222	1.19725	0.999732
40.0612	0.927208	0.999737
40.1001	1.10603	0.999742
40.1391	1.23345	0.999746
40.1781	1.25517	0.999751
40.217	0.927208	0.999756
40.256	1.1958	0.99976
40.295	1.02132	0.999764
40.334	1.03436	0.999769
40.3729	1.09951	0.999773
40.4119	1.02567	0.999777
40.4509	1.29282	0.999781
40.4898	0.991642	0.999785
40.5288	0.893906	0.999789
40.5678	0.962683	0.999793
40.6067	1.13137	0.999797
40.6457	0.909109	0.999801
40.6847	0.754178	0.999804
40.7236	0.828024	0.999808
40.7626	1.0597	0.999811
40.8016	0.915625	0.999815
40.8406	1.13065	0.999818
40.8795	1.16757	0.999822
40.9185	0.87291	0.999825
40.9575	1.18639	0.999828
40.9964	0.960511	0.999831
41.0354	1.16902	0.999834
41.0744	1.01915	0.999837
41.1133	1.08141	0.99984
41.1523	1.22259	0.999843
41.1913	1.00902	0.999846
41.2303	0.807753	0.999849
41.2692	1.18856	0.999852
41.3082	0.898249	0.999854
41.3472	1.04087	0.999857
41.3861	0.973543	0.99986
41.4251	1.08938	0.999862
41.4641	0.927932	0.999865
41.5031	1.24865	0.999867
41.542	1.07924	0.99987
41.581	0.914901	0.999872
41.62	1.01409	0.999874
41.6589	0.83454	0.999877
41.6979	1.11761	0.999879
41.7369	0.854087	0.999881
41.7758	1.30874	0.999883
41.8148	0.890286	0.999886
41.8538	1.06911	0.999888
41.8927	1.1263	0.99989
41.9317	1.07852	0.999892
41.9707	0.953995	0.999894
42.0097	1.01553	0.999896
42.0486	1.23055	0.999898
42.0876	1.17553	0.999899
42.1266	1.06187	0.999901
42.1655	1.27254	0.999903
42.2045	0.744043	0.999905
42.2435	1.06332	0.999907
42.2824	0.966303	0.999908
42.3214	0.895353	0.99991
42.3604	1.14512	0.999912
42.3994	1.09155	0.999913
42.4383	0.999606	0.999915
42.4773	0.751283	0.999916
42.5163	0.995986	0.999918
42.5552	0.897525	0.999919
42.5942	1.06694	0.999921
42.6332	0.88739	0.999922
42.6722	1.14512	0.999924
42.7111	0.99671	0.999925
42.7501	1.20666	0.999927
42.7891	0.953995	0.999928
42.828	0.933724	0.999929
42.867	1.0901	0.999931
42.906	1.17915	0.999932
42.9449	0.852639	0.999933
42.9839	1.30078	0.999934
43.0229	1.2349	0.999936
43.0618	1.11255	0.999937
43.1008	1.04377	0.999938
43.1398	0.960511	0.999939
43.1788	1.03942	0.99994
43.2177	1.05535	0.999941
43.2567	1.05608	0.999942
43.2957	0.950376	0.999943
43.3346	1.13209	0.999944
43.3736	0.948928	0.999945
43.4126	1.0568	0.999946
43.4515	1.00902	0.999947
43.4905	0.704224	0.999948
43.5295	0.770106	0.999949
43.5685	1.13499	0.99995
43.6074	0.959787	0.999951
43.6464	0.961959	0.999952
43.6854	1.072	0.999953
43.7243	0.878702	0.999954
43.7633	0.983678	0.999955
43.8023	1.01047	0.999955
43.8413	1.07924	0.999956
43.8802	0.942412	0.999957
43.9192	0.893906	0.999958
43.9582	1.20304	0.999959
43.9971	1.01047	0.999959
44.0361	0.696985	0.99996
44.0751	0.890286	0.999961
44.114	0.984402	0.999962
44.153	1.08141	0.999962
44.192	0.898973	0.999963
44.2309	1.26458	0.999964
44.2699	1.01336	0.999964
44.3089	1.04884	0.999965
44.3479	0.928656	0.999966
44.3868	1.02277	0.999966
44.4258	1.06838	0.999967
44.4648	0.921417	0.999968
44.5037	0.805581	0.999968
44.5427	1.17698	0.999969
44.5817	0.868566	0.999969
44.6206	1.02494	0.99997
44.6596	0.975715	0.99997
44.6986	0.864223	0.999971
44.7376	0.745491	0.999971
44.7765	0.877978	0.999972
44.8155	1.07852	0.999972
44.8545	0.922864	0.999973
44.8934	1.06766	0.999973
44.9324	1.00757	0.999974
44.9714	1.17408	0.999974
45.0104	0.924312	0.999975
45.0493	0.752007	0.999975
45.0883	0.826576	0.999976
45.1273	1.0235	0.999976
45.1662	0.83454	0.999977
45.2052	1.18929	0.999977
45.2442	0.990194	0.999978
45.2831	0.958339	0.999978
45.3221	1.30512	0.999978
45.3611	1.29064	0.999979
45.4001	0.761418	0.999979
45.439	1.05463	0.99998
45.478	0.8273	0.99998
45.517	1.16684	0.99998
45.5559	0.899697	0.999981
45.5949	0.712912	0.999981
45.6339	0.961959	0.999981
45.6728	0.758522	0.999982
45.7118	1.08721	0.999982
45.7508	1.04377	0.999982
45.7897	0.854087	0.999983
45.8287	1.15598	0.999983
45.8677	0.956167	0.999983
45.9067	0.980782	0.999984
45.9456	0.88377	0.999984
45.9846	0.94024	0.999984
46.0236	1.01336	0.999985
46.0625	1.20739	0.999985
46.1015	1.22114	0.999985
46.1405	0.904765	0.999985
46.1795	1.19653	0.999986
46.2184	0.953995	0.999986
46.2574	1.10893	0.999986
46.2964	0.918521	0.999986
46.3353	1.05246	0.999987
46.3743	0.962683	0.999987
46.4133	1.06042	0.999987
46.4522	1.08286	0.999987
46.4912	1.06621	0.999988
46.5302	1.1263	0.999988
46.5692	1.07852	0.999988
46.6081	1.10313	0.999988
46.6471	1.02132	0.999988
46.6861	0.86929	0.999989
46.725	1.06549	0.999989
46.764	0.809201	0.999989

[truncated: 1 more sheets: Figure S5]
